# Supplementary material for: Reference equations for the six-minute walk distance in the healthy Chinese population aged 18–59 years
Source: PLoS One. 2017 Sep 14;12(9):e0184669. doi: 10.1371/journal.pone.0184669 (PMC5598997; doi:10.1371/journal.pone.0184669)
Supplement: S1 Dataset — (XLSX) [file pone.0184669.s001.xlsx]

## Sheet: Total data
Age(years)	Gender	Height(cm)	Weight(kg)	BMI(kg/m2)	6MWD(m)	Active	SBP1(mmHg)	DBP1(mmHg)	SBP2(mmHg)	DBP2(mmHg)	HR1(bpm)	HR2(bpm)	mHR(%)	SpO2 1(%)	SpO2 2(%)	Borg	FVC	FEV1	FEV1/FVC
57	0	163	55	20.7	567	1	130	85	140	90	72	96	57	99	99	4	2.7	2.2	0.81
54	0	157	55	22.3	590	1	124	75	134	78	84	156	82	98	97	3	2.6	2.1	0.81
38	0	162	50	19.1	560	1	109	74	145	78	83	103	61	99	99	2	2.7	2.3	0.81
30	0	160	49	19.1	583	1	110	64	138	84	72	99	58	98	94	1	3.1	2.5	0.81
58	0	160	50	19.5	537	0	126	87	131	94	79	118	67	99	99	3	2.1	1.8	0.81
53	0	161	60	23.1	565	0	129	76	144	89	66	107	63	98	97	3	2.6	2.1	0.81
50	0	155	62	25.8	558	0	107	78	124	88	84	100	58	99	97	3	2.7	2.2	0.81
48	0	158	55	22	488	0	109	70	140	82	81	109	65	97	97	2	2.6	2.1	0.81
46	0	156	55	22.6	505	0	121	65	135	77	78	104	59	99	99	2	2.6	2.3	0.81
40	0	150	55	24.4	573	0	118	74	130	82	67	93	55	99	98	1	2.7	2.3	0.81
39	0	165	59	21.7	560	0	118	79	127	82	78	92	47	98	98	2	2.7	2.2	0.81
54	0	155	60	25	544	1	130	76	137	79	79	101	57	99	99	2	2.2	1.8	0.82
46	0	156	55	22.6	527	1	96	62	123	69	66	98	58	98	98	2	2.2	1.8	0.82
40	0	150	48	21.3	567	1	129	71	131	80	79	112	57	98	96	3	2.8	2.3	0.82
50	0	165	63	23.1	538	0	138	85	145	92	74	114	65	98	98	2	2.8	2.4	0.82
49	0	160	65	25.4	621	1	112	64	141	77	80	128	64	100	100	2	2.9	2.4	0.83
49	0	159	60	23.7	584	1	120	60	129	69	69	92	48	98	97	3	3	2.6	0.83
36	0	158	55	22	490	1	131	62	155	88	79	110	65	99	98	2	2.9	2.4	0.83
32	0	165	57	20.9	580	1	118	77	138	82	75	137	74	99	99	1	3.6	3	0.83
29	0	153	64	27.3	615	1	127	67	134	74	86	109	61	99	99	3	3	2.5	0.83
28	0	161	65	25.1	566	1	135	76	161	86	82	113	69	98	97	1	3	2.6	0.83
23	0	159	48	19	667	1	122	80	145	79	69	146	73	99	99	3	3	2.5	0.83
51	0	152	60	26	557	0	109	71	122	73	80	145	78	99	99	4	2.4	2	0.83
43	0	159	65	25.7	581	0	128	73	150	79	65	100	58	99	98	2	2.4	2.1	0.83
43	0	157	65	26.4	539	0	103	68	123	69	58	70	41	99	98	2	3	2.5	0.83
29	0	160	74	28.9	608	0	105	72	152	84	85	186	93	100	99	4	3	2.7	0.83
24	0	160	50	19.5	617	0	103	74	110	82	85	103	52	99	98	3	3	2.5	0.83
23	0	168	57	20.2	684	0	103	77	123	82	64	92	48	99	99	3	3.5	2.9	0.83
50	0	160	60	23.4	570	1	118	72	130	75	70	131	76	99	98	2	2.5	2.1	0.84
35	0	160	55	21.5	594	0	119	67	152	74	83	119	68	99	97	1	2.5	2.1	0.84
51	0	165	65	23.9	512	1	130	87	165	89	81	106	62	99	99	4	2.5	2.1	0.84
43	0	168	65	23	597	1	137	89	162	93	77	95	56	97	97	2	3.1	2.7	0.84
41	0	160	63	24.6	544	1	116	76	128	83	80	121	64	99	96	3	2.5	2.1	0.84
34	0	166	50	18.1	639	1	113	65	124	73	85	127	66	99	99	1	3.2	2.7	0.84
33	0	163	52	19.6	648	1	120	77	146	80	75	93	56	98	98	3	3.1	2.6	0.84
22	0	158	50	20	636	1	138	77	144	86	82	115	62	99	98	1	3.1	2.6	0.84
57	0	160	51	19.9	561	0	120	72	143	75	76	100	56	99	99	2	2.5	2.1	0.84
29	0	160	65	25.4	567	0	115	73	131	75	73	99	60	99	95	2	3.1	2.6	0.84
23	0	158	49	19.6	630	0	121	86	139	95	79	106	55	97	97	2	3.1	2.6	0.84
19	0	160	49	19.1	613	0	142	84	153	90	81	123	70	99	99	1	3.2	2.7	0.84
39	0	158	53	21.2	621	1	125	82	147	83	69	127	69	99	99	3	2.7	2.3	0.85
57	0	147	60	27.8	519	1	124	73	138	80	84	104	59	99	98	4	2.7	2.3	0.85
57	0	157	53	21.5	464	1	116	76	134	87	79	93	53	99	98	2	2.7	2.3	0.85
56	0	161	63	24.3	570	1	110	65	116	79	81	116	60	99	99	4	2.7	2.3	0.85
53	0	165	65	23.9	519	1	133	77	156	85	68	118	72	97	96	2	2.7	2.3	0.85
53	0	153	56	23.9	555	1	136	87	154	102	80	110	67	99	97	2	2.6	2.2	0.85
50	0	163	63	23.7	573	1	106	70	141	80	82	158	84	99	97	1	2.7	2.3	0.85
50	0	158	55	22	590	1	101	66	114	85	83	105	56	99	99	1	2.7	2.3	0.85
49	0	155	65	27.1	595	1	122	68	132	71	89	116	67	99	97	2	2.7	2.3	0.85
48	0	158	65	26	653	1	110	78	125	85	82	134	67	99	99	3	3.4	2.9	0.85
45	0	156	50	20.5	567	1	138	85	146	90	81	99	60	99	98	1	2.7	2.3	0.85
40	0	162	63	24	568	1	111	71	130	86	87	115	66	98	96	3	2.7	2.3	0.85
37	0	159	58	22.9	647	1	122	76	146	83	80	100	58	99	99	3	4.6	3.9	0.85
37	0	155	45	18.7	623	1	105	61	140	74	63	122	62	98	98	1	2.7	2.3	0.85
35	0	158	57	22.8	630	1	112	76	133	83	77	97	53	99	99	3	2.7	2.3	0.85
31	0	161	49	18.9	595	1	104	70	119	76	74	89	54	98	96	1	2.7	2.3	0.85
28	0	160	50	19.5	642	1	134	81	164	100	69	96	52	99	99	1	2.7	2.3	0.85
23	0	158	47	18.8	570	1	105	66	133	77	79	142	73	98	98	1	2.7	2.3	0.85
59	0	148	58	26.5	444	0	117	71	125	79	75	90	55	99	99	4	2	1.7	0.85
52	0	152	59	25.5	570	0	113	72	143	82	78	117	66	99	99	3	2.7	2.3	0.85
51	0	158	70	28	560	0	116	68	135	69	80	109	64	99	99	4	2.7	2.3	0.85
48	0	155	60	25	590	0	113	70	115	75	87	126	63	100	98	2	2.7	2.3	0.85
40	0	164	70	26	561	0	118	68	150	82	63	106	60	97	96	3	2.7	2.3	0.85
40	0	157	59	23.9	538	0	127	73	135	81	60	94	55	99	95	2	2.7	2.3	0.85
28	0	155	67	27.9	567	0	139	83	141	91	65	110	63	99	98	4	2.7	2.3	0.85
26	0	160	51	19.9	564	0	128	73	141	79	61	84	51	99	99	2	2.7	2.3	0.85
20	0	160	52	20.3	607	0	106	67	131	73	79	162	81	99	99	1	2.7	2.3	0.85
48	0	150	50	22.2	565	1	118	88	146	98	88	106	62	99	98	3	2.2	1.9	0.86
57	0	155	64	26.6	568	1	119	70	132	80	81	112	64	98	96	3	3.6	3.1	0.86
56	0	156	68	27.9	507	1	130	78	137	85	81	99	56	99	99	4	2.2	1.9	0.86
55	0	160	63	24.6	583	1	129	77	149	84	63	94	58	99	98	3	2.9	2.5	0.86
55	0	159	63	24.9	546	1	100	60	125	72	83	131	75	99	99	2	2.9	2.5	0.86
54	0	152	69	29.9	486	1	109	66	124	82	88	106	62	98	98	4	2.1	1.8	0.86
54	0	158	67	26.8	549	1	114	70	119	79	71	99	55	99	98	4	2.9	2.5	0.86
54	0	155	60	25	555	1	132	78	159	92	79	103	59	100	100	4	2.2	1.9	0.86
54	0	158	58	23.2	585	1	122	77	132	86	70	122	67	98	97	4	2.9	2.5	0.86
54	0	158	55	22	525	1	101	53	114	60	77	87	48	99	97	2	2.9	2.5	0.86
54	0	150	54	24	544	1	123	79	140	82	69	86	51	99	99	1	2.8	2.4	0.86
53	0	155	67	27.9	573	1	128	84	152	98	84	128	77	99	99	3	2.8	2.4	0.86
53	0	160	62	24.2	555	1	135	83	148	83	82	103	62	97	95	4	2.8	2.4	0.86
53	0	149	48	21.6	486	1	114	78	146	83	81	108	67	98	97	1	2.1	1.8	0.86
51	0	160	52	20.3	538	1	121	74	131	80	80	131	75	99	99	3	2.1	1.8	0.86
50	0	163	63	23.7	565	1	135	75	157	79	83	102	61	99	98	1	2.8	2.4	0.86
49	0	160	66	25.8	588	1	112	73	121	77	81	96	51	99	99	3	2.9	2.5	0.86
48	0	156	60	24.7	543	1	131	83	151	91	81	124	73	99	99	4	2.9	2.5	0.86
48	0	150	50	22.2	587	1	116	80	130	90	77	117	61	99	99	1	2.9	2.5	0.86
47	0	171	75	25.6	680	1	113	68	144	77	69	122	60	98	98	3	3.6	3.1	0.86
47	0	157	61	24.7	572	1	126	76	138	78	62	82	50	99	98	3	2.8	2.4	0.86
46	0	167	73	26.2	600	1	119	80	127	85	81	116	60	98	98	2	2.9	2.5	0.86
46	0	153	66	28.2	601	1	135	67	148	76	85	122	71	99	96	2	3.5	3	0.86
45	0	160	70	27.3	605	1	123	78	130	87	66	95	49	100	100	3	2.1	1.8	0.86
45	0	157	60	24.3	651	1	125	80	139	84	80	128	71	99	99	2	2.9	2.5	0.86
45	0	155	55	22.9	590	1	119	75	127	74	77	123	68	99	97	2	2.9	2.5	0.86
43	0	168	65	23	616	1	139	87	154	89	65	82	50	99	97	3	2.1	1.8	0.86
43	0	172	64	21.6	585	1	109	82	126	90	77	98	51	99	98	1	2.9	2.5	0.86
43	0	160	50	19.5	585	1	122	83	143	79	79	97	57	98	97	2	2.2	1.9	0.86
42	0	170	80	27.7	689	1	114	69	149	79	68	101	53	99	97	3	3.7	3.2	0.86
42	0	161	60	23.1	587	1	107	78	118	85	77	117	61	97	97	3	2.9	2.5	0.86
40	0	159	58	22.9	535	1	136	78	141	87	91	112	65	99	97	3	3.7	3.2	0.86
35	0	157	53	21.5	582	1	106	67	127	79	86	134	72	99	97	3	3.5	3	0.86
33	0	160	50	19.5	555	1	140	89	159	95	69	85	49	99	99	2	2.9	2.5	0.86
32	0	160	48	18.8	656	1	116	83	122	88	81	118	60	98	98	2	2.8	2.4	0.86
30	0	165	60	22	665	1	118	74	148	82	74	103	54	99	97	3	3.5	3	0.86
27	0	160	53	20.7	585	1	135	87	165	96	68	85	50	99	98	2	2.9	2.5	0.86
27	0	155	50	20.8	580	1	120	74	131	88	78	95	59	99	98	1	2.9	2.5	0.86
27	0	160	50	19.5	580	1	93	54	118	71	71	128	64	98	97	2	2.8	2.4	0.86
26	0	168	54	19.1	626	1	124	82	133	90	81	93	53	99	99	1	2.8	2.4	0.86
25	0	167	58	20.8	609	1	108	62	124	75	71	119	61	99	99	1	3.6	3.1	0.86
25	0	160	48	18.8	625	1	132	85	148	95	86	118	66	99	97	1	2.9	2.5	0.86
23	0	158	56	22.4	669	1	115	65	139	79	73	123	67	98	98	2	3.5	3	0.86
20	0	155	47	19.6	570	1	129	75	132	88	79	147	74	100	99	1	2.9	2.5	0.86
18	0	160	49	19.1	585	1	109	63	128	69	75	98	53	99	99	2	2.8	2.4	0.86
57	0	152	64	27.7	537	0	111	66	134	75	81	124	73	99	99	3	2.1	1.8	0.86
56	0	155	51	21.2	539	0	117	65	148	73	72	86	51	99	99	4	2.1	1.8	0.86
55	0	151	59	25.9	516	0	128	76	168	79	79	751	417	99	99	2	2.8	2.4	0.86
51	0	149	53	23.9	505	0	109	77	125	89	75	83	47	98	96	2	2.2	1.9	0.86
50	0	160	55	21.5	508	0	130	77	137	84	73	88	48	99	99	2	2.8	2.4	0.86
50	0	150	51	22.7	572	0	135	84	141	91	77	106	64	99	99	2	2.9	2.5	0.86
49	0	167	58	20.8	570	0	113	61	132	65	83	108	55	99	99	3	2.2	1.9	0.86
48	0	156	58	23.8	540	0	129	71	155	86	89	133	72	99	96	3	2.9	2.5	0.86
48	0	158	55	22	555	0	136	83	157	89	75	113	59	99	99	2	2.9	2.5	0.86
48	0	157	45	18.3	642	0	116	78	123	80	86	113	67	99	98	3	2.9	2.5	0.86
47	0	155	49	20.4	557	0	113	76	118	88	76	142	71	98	97	2	2.8	2.4	0.86
46	0	158	53	21.2	648	0	103	59	115	69	77	110	57	99	99	2	2.9	2.5	0.86
45	0	155	54	22.5	591	0	108	52	122	68	85	120	64	99	99	2	2.2	1.9	0.86
44	0	158	51	20.4	535	0	131	83	156	100	78	101	57	99	99	3	2.9	2.5	0.86
43	0	161	65	25.1	490	0	125	82	138	85	71	90	55	99	99	2	2.9	2.5	0.86
42	0	162	74	28.2	507	0	131	77	137	82	71	95	56	99	99	2	3.7	3.2	0.86
42	0	155	50	20.8	611	0	126	85	136	92	77	97	55	99	98	1	2.2	1.9	0.86
41	0	156	63	25.9	608	0	110	81	124	86	80	123	63	97	97	1	2.8	2.4	0.86
38	0	162	60	22.9	594	0	137	78	150	89	85	100	57	99	99	3	2.8	2.4	0.86
36	0	153	46	19.7	601	0	103	74	105	86	73	102	50	97	97	3	2.2	1.9	0.86
30	0	155	45	18.7	611	0	109	75	119	79	71	91	47	98	98	1	2.9	2.5	0.86
29	0	158	71	28.4	606	0	115	70	128	73	86	117	60	97	95	4	2.8	2.4	0.86
27	0	162	55	21	611	0	120	86	133	75	77	100	54	97	97	2	2.9	2.5	0.86
26	0	172	72	24.3	681	0	132	80	155	86	70	92	54	99	98	2	3.7	3.2	0.86
24	0	162	65	24.8	615	0	110	87	139	93	76	100	53	99	99	1	2.9	2.5	0.86
23	0	155	60	25	595	0	137	78	146	88	86	108	63	99	96	1	3.7	3.2	0.86
22	0	155	53	22.1	580	0	130	73	163	93	83	124	75	99	98	3	2.9	2.5	0.86
20	0	161	57	22	552	0	117	73	123	87	79	90	54	99	98	1	2.9	2.5	0.86
20	0	160	49	19.1	593	0	122	78	138	86	86	133	66	98	97	2	2.9	2.5	0.86
18	0	163	58	21.8	680	0	129	86	132	89	83	97	57	98	96	1	2.9	2.5	0.86
18	0	152	47	20.3	597	0	102	60	124	71	86	122	64	98	98	2	2.8	2.4	0.86
58	0	150	54	24	538	1	120	58	130	75	74	94	55	98	98	2	2.3	2	0.87
57	0	165	75	27.5	543	1	128	84	166	94	86	108	61	99	99	4	2.3	2	0.87
55	0	155	50	20.8	557	1	103	70	134	79	77	144	73	100	99	4	2.3	2	0.87
52	0	150	49	21.8	524	1	136	76	148	85	71	92	53	99	99	2	2.3	2	0.87
51	0	154	62	26.1	539	1	121	74	127	79	77	111	64	99	97	2	2.3	2	0.87
49	0	156	65	26.7	507	1	121	76	137	79	73	89	49	99	99	2	3.1	2.7	0.87
47	0	162	51	19.4	517	1	130	80	160	89	61	100	60	99	99	2	2.3	2	0.87
46	0	155	60	25	585	1	112	66	121	77	81	137	69	99	99	3	3	2.6	0.87
45	0	168	70	24.8	597	1	122	70	136	79	61	83	50	98	96	2	3	2.6	0.87
43	0	162	71	27.1	556	1	128	70	138	76	86	125	64	97	97	2	3	2.6	0.87
42	0	164	70	26	688	1	112	70	155	77	65	93	54	98	97	3	3	2.6	0.87
42	0	156	55	22.6	618	1	112	69	131	74	74	89	50	99	99	3	2.3	2	0.87
42	0	160	49	19.1	510	1	132	88	175	94	73	95	59	99	97	2	3.1	2.7	0.87
42	0	162	49	18.7	610	1	105	62	119	75	73	155	79	100	98	1	3	2.6	0.87
41	0	155	50	20.8	513	1	130	82	167	98	81	94	53	99	96	2	3	2.6	0.87
38	0	162	65	24.8	604	1	138	78	144	82	82	110	63	99	99	2	3	2.6	0.87
38	0	164	56	20.8	573	1	118	68	150	76	86	97	57	99	99	3	3	2.6	0.87
37	0	168	53	18.8	725	1	114	68	125	77	66	95	49	98	98	4	3.1	2.7	0.87
35	0	160	50	19.5	647	1	107	60	116	69	85	99	52	99	99	2	3.1	2.7	0.87
33	0	164	58	21.6	623	1	108	62	118	75	65	125	63	98	98	1	3.1	2.7	0.87
32	0	160	57	22.3	675	1	127	76	138	81	73	100	53	99	99	2	3.1	2.7	0.87
31	0	160	47	18.4	564	1	129	80	145	92	76	90	51	99	99	2	3	2.6	0.87
30	0	156	58	23.8	608	1	109	71	116	78	74	106	56	99	96	3	3	2.6	0.87
29	0	160	48	18.8	577	1	119	81	128	88	85	127	66	98	98	1	3.1	2.7	0.87
29	0	158	46	18.4	622	1	115	74	127	85	73	113	61	99	99	1	3	2.6	0.87
28	0	165	50	18.4	605	1	126	83	130	85	81	116	61	99	99	1	3	2.6	0.87
26	0	157	50	19.5	518	1	137	81	170	88	64	96	58	99	97	1	2.3	2	0.87
21	0	164	56	20.8	637	1	132	76	151	86	79	105	59	99	99	1	3.1	2.7	0.87
19	0	160	50	19.5	662	1	117	76	139	89	71	136	74	99	99	2	3.1	2.7	0.87
19	0	160	48	18.8	627	1	130	74	158	87	73	112	67	99	99	1	3.1	2.7	0.87
18	0	169	72	25.2	598	1	117	72	125	75	61	80	48	97	97	2	3.1	2.7	0.87
18	0	164	70	26	625	1	100	65	116	79	71	143	72	100	99	4	3	2.6	0.87
18	0	165	59	21.7	577	1	111	76	128	85	67	143	72	99	98	1	3	2.6	0.87
59	0	150	59	26.2	508	0	96	62	123	69	85	111	62	99	98	4	2.3	2	0.87
55	0	155	52	21.6	576	0	119	80	143	86	77	111	63	99	98	2	2.3	2	0.87
53	0	150	53	23.6	580	0	123	60	133	71	79	120	62	100	100	2	2.3	2	0.87
52	0	156	62	25.5	540	0	121	76	139	81	76	96	57	98	96	4	2.3	2	0.87
50	0	160	55	21.5	576	0	123	76	136	87	73	124	63	99	97	3	2.3	2	0.87
47	0	160	56	21.9	630	0	123	77	130	85	78	100	58	98	98	2	3.1	2.7	0.87
46	0	158	60	24	538	0	121	78	136	82	74	99	58	99	99	2	3	2.6	0.87
42	0	163	63	23.7	595	0	105	71	124	76	85	103	54	98	96	3	3	2.6	0.87
42	0	158	56	22.4	597	0	115	70	123	77	69	157	80	98	98	3	3.1	2.7	0.87
41	0	156	53	21.8	576	0	127	77	145	81	88	139	79	99	98	2	2.3	2	0.87
40	0	162	56	21.3	687	0	113	58	125	62	70	95	53	99	97	2	3	2.6	0.87
39	0	161	65	25.1	569	0	130	66	144	70	77	92	50	99	99	3	3.1	2.7	0.87
39	0	157	46	18.7	525	0	122	79	143	85	75	83	49	99	97	2	3.1	2.7	0.87
35	0	150	67	29.8	510	0	135	74	148	79	67	80	49	99	97	4	2.3	2	0.87
35	0	157	49	19.9	665	0	128	82	143	90	81	122	63	98	98	2	3	2.6	0.87
32	0	162	49	18.7	627	0	102	50	122	62	83	103	57	99	98	2	3.1	2.7	0.87
27	0	168	52	18.4	610	0	112	68	129	70	73	89	50	97	96	1	3.1	2.7	0.87
27	0	160	49	19.1	585	0	134	76	142	80	78	126	65	99	98	1	3.1	2.7	0.87
26	0	150	44	19.6	513	0	136	80	167	90	79	94	57	99	98	2	2.3	2	0.87
25	0	162	49	18.7	645	0	128	78	138	86	86	100	57	99	99	1	3.1	2.7	0.87
24	0	169	68	23.8	593	0	123	71	127	82	83	126	63	99	99	3	3	2.6	0.87
24	0	156	47	19.3	596	0	129	69	134	87	70	114	68	99	96	3	3.1	2.7	0.87
22	0	160	52	20.3	674	0	131	73	139	80	80	138	68	99	98	2	3.1	2.7	0.87
20	0	160	55	21.5	615	0	132	87	155	95	71	99	59	99	98	1	3.1	2.7	0.87
58	0	165	60	22	543	1	128	73	141	79	65	131	73	99	99	4	2.5	2.2	0.88
58	0	156	55	22.6	555	1	132	79	161	85	79	100	59	100	99	2	2.4	2.1	0.88
58	0	155	54	22.5	511	1	137	88	163	108	83	106	64	99	98	2	2.5	2.2	0.88
57	0	165	60	25.6	675	1	119	69	134	69	72	122	66	99	99	3	2.4	2.1	0.88
55	0	160	58	22.7	553	1	103	68	114	78	81	102	60	99	99	4	2.6	2.3	0.88
55	0	162	56	21.3	558	1	101	57	129	70	75	162	82	100	98	2	2.6	2.3	0.88
55	0	150	55	24.4	582	1	129	79	176	87	83	125	68	99	99	3	2.6	2.3	0.88
55	0	155	55	22.9	510	1	125	79	138	88	67	80	46	99	99	4	2.5	2.2	0.88
54	0	158	70	28	556	1	119	66	138	72	80	170	86	98	97	4	2.5	2.2	0.88
53	0	152	63	27.3	521	1	128	73	144	87	67	77	47	99	98	3	2.4	2.1	0.88
52	0	158	56	22.4	563	1	122	69	130	79	68	88	54	99	99	3	2.6	2.3	0.88
52	0	156	50	20.5	516	1	105	69	124	78	83	96	59	99	98	2	2.4	2.1	0.88
51	0	161	60	23.1	540	1	128	84	138	92	86	96	57	99	99	2	2.5	2.2	0.88
51	0	152	57	24.7	540	1	96	62	123	69	75	99	61	99	98	3	2.5	2.2	0.88
51	0	155	55	22.9	543	1	141	83	160	87	78	95	57	99	96	2	2.4	2.1	0.88
50	0	162	63	24	552	1	123	72	144	84	80	118	61	99	97	2	2.4	2.1	0.88
48	0	158	60	24	591	1	133	84	159	94	81	156	83	99	98	2	3.3	2.9	0.88
47	0	157	60	24.3	612	1	129	78	150	91	79	101	61	99	99	2	3.2	2.8	0.88
46	0	164	60	22.3	594	1	128	78	141	89	69	138	73	99	99	1	2.4	2.1	0.88
43	0	163	75	28.2	555	1	134	88	149	95	79	98	59	99	99	4	2.6	2.3	0.88
43	0	163	63	23.7	541	1	96	62	123	69	74	97	56	99	99	2	2.6	2.3	0.88
43	0	155	55	22.9	605	1	123	76	137	79	88	97	57	97	95	3	2.5	2.2	0.88
40	0	162	49	18.7	528	1	135	88	151	95	75	86	53	97	96	2	2.4	2.1	0.88
39	0	153	52	22.2	617	1	127	80	139	85	84	159	85	99	99	1	2.4	2.1	0.88
36	0	163	53	19.9	538	1	117	78	134	87	77	101	59	99	98	3	2.4	2.1	0.88
36	0	162	48	18.3	555	1	107	63	125	68	69	82	48	99	97	2	2.6	2.3	0.88
35	0	161	66	25.5	544	1	120	73	138	80	71	107	61	99	99	3	3.2	2.8	0.88
34	0	160	50	19.5	637	1	138	76	155	82	81	111	65	99	96	3	3.2	2.8	0.88
33	0	165	68	25	619	1	113	71	120	81	64	87	43	99	99	2	3.4	3	0.88
33	0	160	55	21.5	582	1	119	63	136	76	69	90	56	98	98	1	2.6	2.3	0.88
31	0	165	52	19.1	554	1	109	68	121	68	90	116	65	99	99	3	2.6	2.3	0.88
28	0	158	65	26	555	1	108	71	124	78	79	111	58	98	97	2	2.6	2.3	0.88
28	0	165	50	18.4	605	1	115	71	130	78	67	91	48	100	100	2	3.3	2.9	0.88
26	0	155	55	22.9	575	1	120	80	140	88	85	121	64	99	98	1	3.2	2.8	0.88
25	0	165	53	19.5	628	1	134	84	154	95	82	125	69	99	99	2	3.3	2.9	0.88
25	0	161	51	19.7	669	1	116	70	123	81	88	118	60	98	98	2	3.2	2.8	0.88
22	0	156	48	19.7	625	1	107	62	119	80	72	155	78	97	97	2	3.3	2.9	0.88
21	0	163	50	18.8	641	1	104	62	112	70	76	100	54	99	97	1	3.2	2.8	0.88
20	0	159	48	19	580	1	99	65	123	69	76	100	59	98	98	2	2.6	2.3	0.88
19	0	160	56	21.9	624	1	116	77	135	80	70	96	56	99	97	1	3.2	2.8	0.88
19	0	163	53	19.9	643	1	122	78	163	86	77	110	63	99	98	1	3.2	2.8	0.88
58	0	151	65	28.5	487	0	136	65	169	79	70	117	70	99	99	4	2.6	2.3	0.88
58	0	159	63	24.9	541	0	120	82	145	82	70	103	61	97	96	4	2.4	2.1	0.88
58	0	150	62	27.6	555	0	115	73	131	76	63	80	45	96	95	4	2.6	2.3	0.88
56	0	150	62	27.6	480	0	104	73	135	85	68	79	49	99	99	2	2.5	2.2	0.88
54	0	153	58	24.8	555	0	106	63	108	68	64	113	59	98	97	2	2.6	2.3	0.88
54	0	153	55	23.5	500	0	120	74	142	78	76	104	63	99	98	3	2.5	2.2	0.88
54	0	155	55	22.9	554	0	129	85	153	92	67	91	55	99	99	2	2.4	2.1	0.88
54	0	158	53	21.2	588	0	111	72	125	83	77	110	56	99	99	4	2.6	2.3	0.88
54	0	156	46	18.9	495	0	132	80	165	89	68	93	57	99	98	3	2.5	2.2	0.88
53	0	152	54	23.4	558	0	138	80	149	85	74	117	66	99	99	2	2.6	2.3	0.88
53	0	163	54	20.3	558	0	121	73	137	84	80	120	69	99	96	2	2.5	2.2	0.88
53	0	152	52	22.5	540	0	130	82	147	90	85	99	61	97	97	2	2.6	2.3	0.88
52	0	155	54	22.5	525	0	104	73	110	76	79	108	64	99	97	2	2.5	2.2	0.88
52	0	158	50	20	558	0	127	79	137	82	70	135	75	98	98	3	2.4	2.1	0.88
50	0	155	60	25	549	0	121	77	138	87	81	148	75	97	97	2	2.6	2.3	0.88
50	0	147	59	27.3	534	0	108	62	136	80	69	111	64	99	98	4	2.5	2.2	0.88
50	0	156	56	23	552	0	139	76	166	98	61	70	43	98	96	2	2.4	2.1	0.88
48	0	155	65	27.1	590	0	122	80	125	85	87	156	78	98	98	1	3.4	3	0.88
48	0	160	60	23.4	555	0	128	71	135	81	72	97	58	99	97	2	2.5	2.2	0.88
48	0	155	54	22.5	589	0	112	81	125	85	87	102	51	97	97	2	2.6	2.3	0.88
48	0	157	49	19.9	660	0	120	66	129	70	71	112	58	100	100	3	2.5	2.2	0.88
47	0	157	54	21.9	574	0	114	73	119	83	68	94	53	99	99	1	2.5	2.2	0.88
46	0	158	75	30	556	0	106	71	122	79	73	124	62	98	98	4	2.6	2.3	0.88
46	0	163	67	25.2	525	0	119	87	132	92	74	89	51	99	99	3	2.4	2.1	0.88
46	0	161	66	25.5	556	0	123	73	134	80	78	124	64	98	98	3	3.3	2.9	0.88
46	0	167	56	20.1	663	0	113	75	124	85	82	94	53	99	99	2	2.4	2.1	0.88
44	0	160	63	24.6	638	0	112	72	116	81	75	103	54	100	99	3	3.2	2.8	0.88
44	0	155	62	25.8	555	0	123	83	127	89	75	157	79	99	98	1	2.4	2.1	0.88
43	0	160	51	19.9	477	0	127	72	156	85	63	78	47	99	99	3	2.5	2.2	0.88
40	0	165	63	23.1	558	0	136	84	158	97	70	99	57	98	98	2	2.4	2.1	0.88
40	0	160	49	19.1	608	0	102	56	112	56	72	96	55	96	94	2	2.4	2.1	0.88
37	0	158	55	22	564	0	125	89	160	92	70	116	69	99	97	1	3.3	2.9	0.88
35	0	160	76	29.7	548	0	121	65	135	77	90	111	63	99	99	4	2.5	2.2	0.88
32	0	168	53	18.8	621	0	111	64	117	71	70	110	55	100	100	2	3.4	3	0.88
32	0	157	50	20.3	618	0	125	84	134	89	67	87	51	99	96	1	3.2	2.8	0.88
31	0	163	53	19.9	705	0	113	73	121	79	61	97	48	99	98	4	2.6	2.3	0.88
30	0	158	56	22.4	525	0	123	82	139	96	72	82	49	98	96	2	2.4	2.1	0.88
26	0	170	57	19.7	649	0	116	79	143	86	75	122	61	99	97	2	3.4	3	0.88
23	0	166	50	18.1	615	0	125	74	152	79	69	97	53	99	98	1	3.2	2.8	0.88
22	0	160	48	18.8	620	0	118	77	123	82	79	125	64	100	99	2	3.2	2.8	0.88
21	0	162	62	23.6	615	0	108	70	131	78	74	85	46	99	99	3	4	3.5	0.88
21	0	162	52	19.8	685	0	110	79	131	82	72	103	53	99	99	2	3.4	3	0.88
19	0	160	49	19.1	633	0	95	63	108	70	90	160	81	99	99	2	3.4	3	0.88
29	0	156	49	20.1	607	1	116	67	121	84	82	120	64	99	99	2	2.7	2.4	0.89
21	0	160	55	21.5	648	1	123	70	142	85	83	97	54	97	96	2	3.7	3.3	0.89
21	0	169	53	18.6	697	1	112	76	144	87	80	157	84	97	96	3	3.5	3.1	0.89
52	0	145	56	26.6	513	0	124	88	153	90	80	139	76	99	99	4	2.7	2.4	0.89
18	0	158	60	24	571	0	99	68	123	69	59	95	53	99	99	2	3.7	3.3	0.89
57	0	160	51	19.9	486	1	136	80	147	93	86	133	80	99	99	3	2	1.8	0.9
49	0	157	54	21.9	589	1	105	73	122	75	70	114	63	99	99	1	2.9	2.6	0.9
47	0	163	75	28.2	624	1	103	66	132	77	71	156	79	100	98	4	3.1	2.8	0.9
43	0	150	46	20.4	621	1	117	74	128	94	76	109	59	99	99	3	2.9	2.6	0.9
36	0	167	55	19.7	633	1	130	61	152	73	68	127	74	99	99	2	3	2.7	0.9
35	0	158	54	21.6	610	1	136	73	166	87	87	113	69	99	98	1	2.9	2.6	0.9
31	0	160	65	25.4	555	1	126	83	135	84	84	114	62	99	98	3	4.2	3.8	0.9
31	0	164	52	19.3	606	1	116	82	127	90	85	136	68	97	97	3	3	2.7	0.9
28	0	167	69	24.7	605	1	100	55	122	61	74	122	68	99	99	4	3	2.7	0.9
24	0	169	60	21	599	1	116	69	118	75	76	89	49	99	99	2	2.9	2.6	0.9
22	0	165	53	19.5	623	1	120	86	132	92	77	112	61	99	99	3	3.1	2.8	0.9
20	0	160	54	21.1	585	1	123	83	141	83	76	115	63	99	97	2	3	2.7	0.9
49	0	160	53	20.7	445	0	130	76	144	82	78	89	54	97	97	4	2	1.8	0.9
45	0	160	60	23.4	465	0	110	67	140	71	86	114	71	99	99	3	3	2.7	0.9
43	0	160	73	28.5	531	0	135	81	147	90	86	125	69	99	99	3	3.1	2.8	0.9
32	0	160	49	19.1	593	0	122	89	132	91	77	113	60	99	99	1	2.9	2.6	0.9
25	0	162	49	18.7	640	0	112	83	132	93	86	143	73	99	99	1	3	2.7	0.9
24	0	163	52	19.6	590	0	127	75	130	84	71	105	54	96	96	3	3.1	2.8	0.9
24	0	163	50	18.8	598	0	96	69	109	79	67	133	66	100	99	2	3	2.7	0.9
36	0	165	50	18.4	584	1	115	78	133	95	81	107	61	99	98	3	3.2	2.9	0.91
25	0	163	55	20.7	588	1	111	64	124	69	78	89	52	99	99	1	3.2	2.9	0.91
21	0	158	47	18.8	663	1	117	72	154	75	73	93	56	99	99	2	3.2	2.9	0.91
45	0	160	67	26.2	495	0	131	80	155	88	80	120	72	98	98	2	3.4	3.1	0.91
35	0	157	52	21.1	569	0	121	65	124	77	64	105	55	100	100	3	3.3	3	0.91
19	0	162	60	22.9	632	0	96	65	101	72	85	108	53	98	98	2	3.3	3	0.91
54	0	162	65	24.8	572	1	135	83	144	90	78	102	61	99	99	4	2.6	2.4	0.92
22	0	165	53	19.5	646	1	94	62	112	88	83	96	58	98	98	1	3.6	3.3	0.92
51	0	155	67	27.9	475	0	133	78	146	85	87	119	70	98	97	2	2.6	2.4	0.92
47	0	157	54	21.9	543	0	134	77	154	88	65	87	52	99	98	2	2.6	2.4	0.92
44	0	155	49	20.4	587	0	130	76	137	79	87	111	63	99	96	1	2.6	2.4	0.92
25	1	170	58	20.1	606	1	117	78	125	81	73	80	41	98	97	1	4	3.2	0.8
37	1	172	64	21.6	646	0	117	75	152	88	74	116	63	97	97	1	4.1	3.3	0.8
45	1	171	72	24.6	670	1	130	80	140	87	77	104	59	98	95	2	2.7	2.2	0.81
52	1	168	69	24.5	560	0	127	77	141	91	82	104	62	98	98	2	2.7	2.2	0.81
19	1	165	53	19.5	690	0	118	80	139	86	81	104	52	97	97	2	4.2	3.4	0.81
28	1	168	60	21.3	625	1	112	72	130	82	69	86	45	97	97	1	3.7	3	0.81
26	1	170	58	20.1	612	1	125	82	141	100	79	119	61	98	98	1	4.2	3.4	0.81
18	1	176	58	18.7	642	1	117	69	130	90	59	72	36	96	96	1	4.2	3.4	0.81
59	1	175	69	22.5	522	0	138	88	159	101	66	78	48	98	98	3	3.7	3	0.81
58	1	150	65	28.9	494	0	134	77	144	98	77	118	73	98	98	4	3.7	3	0.81
55	1	161	55	21.2	613	0	120	75	127	79	85	116	70	97	96	2	3.7	3	0.81
50	1	172	70	23.7	556	0	122	77	139	87	70	87	51	97	97	2	4.2	3.4	0.81
45	1	165	67	24.6	638	0	121	69	138	82	85	103	59	98	95	1	3.7	3	0.81
40	1	170	55	19	552	0	124	78	132	85	81	92	51	96	95	1	4.2	3.4	0.81
33	1	173	68	22.7	619	0	138	88	148	108	69	87	47	98	98	2	4.3	3.5	0.81
29	1	170	70	24.2	604	0	118	69	134	81	70	123	64	97	96	1	4.8	3.9	0.81
19	1	171	61	20.9	597	0	115	80	143	84	84	121	60	98	98	3	4.8	3.9	0.81
37	1	170	60	20.8	623	0	122	75	142	84	70	100	55	98	97	1	3.9	3.2	0.82
33	1	158	49	19.6	610	0	103	57	115	66	71	112	60	97	97	1	3.9	3.2	0.82
19	1	170	74	25.6	691	1	119	77	130	80	59	109	54	99	98	4	4.4	3.6	0.82
50	1	170	60	20.8	606	0	137	77	141	82	68	81	48	98	98	2	4.4	3.6	0.82
38	1	172	55	18.6	650	0	112	69	125	80	66	96	53	97	96	1	4.4	3.6	0.82
27	1	170	65	22.5	635	1	116	70	139	89	68	91	47	100	99	1	4.5	3.7	0.82
20	1	172	62	21	681	1	106	63	130	75	71	133	67	99	99	2	4.5	3.7	0.82
19	1	170	60	20.8	639	0	122	67	129	75	79	116	58	98	98	2	4.5	3.7	0.82
59	1	174	65	21.5	650	1	138	89	156	99	82	105	65	97	96	2	3.5	2.9	0.83
32	1	165	64	23.5	610	0	106	72	119	64	78	108	57	98	98	2	4.1	3.4	0.83
59	1	168	73	25.9	567	1	132	87	148	98	79	95	59	97	97	3	3.5	2.9	0.83
59	1	170	60	20.8	483	1	134	75	146	90	70	94	58	98	98	3	3.6	3	0.83
58	1	168	75	26.6	570	1	126	78	151	92	80	97	60	96	96	3	3.5	2.9	0.83
58	1	157	70	28.4	525	1	137	73	163	93	79	138	85	98	98	4	4.2	3.5	0.83
57	1	172	62	21	600	1	136	84	161	89	88	123	75	96	96	2	3	2.5	0.83
56	1	165	78	28.7	586	1	127	71	137	78	70	97	59	97	97	4	4.1	3.4	0.83
56	1	170	69	23.9	573	1	136	85	159	96	82	103	63	98	96	3	4.7	3.9	0.83
56	1	160	65	25.4	597	1	142	87	148	91	84	111	68	98	98	2	2.9	2.4	0.83
56	1	162	65	24.8	600	1	106	65	121	79	65	94	57	96	96	3	4.1	3.4	0.83
56	1	169	55	19.3	565	1	120	82	144	90	81	92	56	98	98	2	3.5	2.9	0.83
55	1	175	80	26.1	696	1	135	81	156	87	78	99	60	96	96	3	3.5	2.9	0.83
55	1	167	65	23.3	600	1	137	89	157	99	84	114	69	97	97	2	4.1	3.4	0.83
54	1	171	70	23.9	639	1	141	86	162	98	75	115	69	96	95	3	4.1	3.4	0.83
54	1	162	63	24	598	1	117	67	138	75	61	92	55	96	95	2	3.5	2.9	0.83
54	1	170	62	21.5	653	1	132	81	144	90	75	96	58	97	96	1	4.2	3.5	0.83
54	1	159	57	22.6	657	1	134	82	147	79	72	99	60	97	96	1	3	2.5	0.83
53	1	153	61	26.1	577	1	140	88	151	95	69	104	62	98	96	3	3.6	3	0.83
53	1	164	55	20.5	610	1	138	73	140	78	69	101	60	98	97	1	3.6	3	0.83
52	1	164	65	24.2	576	1	138	81	148	96	89	116	69	98	98	2	3.5	2.9	0.83
50	1	165	75	27.6	639	1	112	81	138	89	86	119	70	98	98	2	3.5	2.9	0.83
50	1	158	60	24	590	1	121	76	134	86	68	89	52	98	97	2	4.1	3.4	0.83
50	1	167	60	21.5	601	1	122	75	153	85	63	94	55	97	97	2	4.1	3.4	0.83
50	1	156	49	20.1	591	1	109	73	158	79	61	117	69	98	98	3	4.1	3.4	0.83
49	1	160	76	29.7	655	1	134	79	164	88	87	135	79	98	96	4	4.1	3.4	0.83
49	1	170	69	23.9	695	1	120	79	128	99	80	105	61	98	98	3	4.1	3.4	0.83
48	1	168	67	23.7	700	1	120	75	132	87	85	121	70	96	96	2	2.9	2.4	0.83
48	1	171	60	20.5	575	1	110	63	122	72	66	94	55	98	98	1	2.9	2.4	0.83
46	1	186	96	27.8	693	1	122	80	143	88	62	111	64	98	98	4	4.7	3.9	0.83
46	1	175	78	25.5	560	1	135	90	162	99	70	88	51	98	98	3	4.2	3.5	0.83
41	1	175	68	22.2	723	1	139	89	149	98	81	118	66	98	97	3	4.1	3.4	0.83
41	1	168	59	20.9	706	1	120	79	153	85	70	101	56	97	97	3	3.6	3	0.83
38	1	182	76	22.9	705	1	120	73	155	87	77	123	68	97	97	2	4.8	4	0.83
37	1	165	55	20.2	660	1	127	83	146	94	84	114	62	98	96	1	4.2	3.5	0.83
35	1	175	90	29.4	699	1	128	86	139	95	78	153	83	96	96	3	4.8	4	0.83
34	1	173	70	23.4	650	1	134	85	154	95	84	95	51	98	98	1	4	3.3	0.83
31	1	170	63	21.8	723	1	118	80	137	86	82	120	63	98	98	2	4.2	3.5	0.83
30	1	180	93	28.7	641	1	115	77	150	85	68	98	52	97	97	4	6	5	0.83
30	1	170	63	21.8	635	1	112	67	127	76	67	80	42	97	96	2	4.2	3.5	0.83
29	1	171	73	25	623	1	117	66	122	74	77	100	52	98	98	2	4.2	3.5	0.83
29	1	175	62	20.2	704	1	107	75	149	81	81	118	62	96	96	3	4.2	3.5	0.83
27	1	178	59	18.6	635	1	107	66	134	75	60	88	46	99	99	1	4.7	3.9	0.83
26	1	170	59	20.4	643	1	123	62	139	89	60	82	42	98	97	1	4.2	3.5	0.83
25	1	169	63	22.1	587	1	110	72	144	80	67	93	48	98	97	2	4.2	3.5	0.83
25	1	170	60	20.8	583	1	105	72	112	75	64	87	45	99	97	1	4.7	3.9	0.83
24	1	170	60	20.8	683	1	119	81	150	85	69	108	55	99	99	2	4.1	3.4	0.83
22	1	160	65	25.4	645	1	112	80	155	111	80	101	51	97	97	2	4.1	3.4	0.83
22	1	171	63.5	21.7	702	1	99	59	125	70	64	138	70	97	97	3	4.1	3.4	0.83
22	1	174	57	18.8	643	1	116	80	134	96	71	136	69	98	97	2	4.2	3.5	0.83
22	1	167	56	20.1	589	1	98	70	118	81	87	146	74	98	98	2	4.7	3.9	0.83
21	1	180	68	21	720	1	109	69	152	80	72	129	65	98	98	3	4.7	3.9	0.83
21	1	175	60	19.6	689	1	116	80	146	96	86	158	79	99	99	2	4.2	3.5	0.83
20	1	175	60	19.6	676	1	113	85	149	105	75	138	69	99	98	2	4.7	3.9	0.83
18	1	170	60	20.8	693	1	107	62	120	70	69	136	67	99	98	2	4.2	3.5	0.83
57	1	160	63	24.6	620	0	135	77	151	82	79	97	60	96	96	4	2.9	2.4	0.83
56	1	168	65	23	504	0	130	85	155	93	51	67	41	99	99	2	3.6	3	0.83
53	1	168	58	20.6	579	0	144	88	170	99	79	120	72	96	95	2	3.6	3	0.83
52	1	167	60	21.5	519	0	140	89	152	92	77	96	57	99	99	3	3.6	3	0.83
51	1	168	64	22.7	652	0	138	86	179	106	73	103	61	98	97	3	3.6	3	0.83
51	1	163	55	20.7	565	0	137	86	163	89	81	139	82	97	96	1	4.2	3.5	0.83
50	1	163	64	24.1	560	0	123	74	135	79	78	102	60	98	98	3	3.5	2.9	0.83
50	1	165	54	19.8	622	0	114	78	124	82	83	105	62	96	96	2	2.9	2.4	0.83
45	1	172	64	21.6	645	0	129	89	135	93	83	97	55	98	98	1	3.5	2.9	0.83
42	1	169	73	25.6	641	0	107	72	141	78	79	117	66	98	98	1	4.2	3.5	0.83
42	1	172	69	23.3	645	0	139	76	152	79	84	126	71	97	97	1	4.2	3.5	0.83
42	1	167	65	23.3	635	0	124	88	133	91	67	85	48	98	98	1	4.1	3.4	0.83
42	1	168	63	22.3	631	0	129	84	146	86	73	97	54	98	97	1	3.5	2.9	0.83
41	1	170	78	27	591	0	127	77	156	80	69	96	54	98	96	3	4.1	3.4	0.83
41	1	168	61	21.6	667	0	136	81	146	101	80	132	74	97	97	2	3.6	3	0.83
41	1	165	55	20.2	600	0	134	81	141	98	64	106	59	98	97	3	3.5	2.9	0.83
39	1	170	55	19	637	0	110	70	120	84	87	130	72	97	96	2	3.5	2.9	0.83
38	1	171	77	26.3	625	0	125	82	165	92	84	145	80	98	95	1	3.5	2.9	0.83
36	1	170	55	19	651	0	105	72	119	79	89	113	61	98	97	1	3.5	2.9	0.83
35	1	173	55	18.4	573	0	129	69	151	77	88	115	62	98	98	1	4	3.3	0.83
35	1	160	50	19.5	599	0	136	82	147	85	81	108	58	98	96	2	4	3.3	0.83
34	1	172	63	21.3	674	0	134	83	152	99	66	104	56	98	98	2	4.2	3.5	0.83
33	1	171	66	22.6	543	0	118	70	124	72	71	78	42	98	98	1	4.2	3.5	0.83
30	1	162	62	23.6	555	0	118	84	130	85	78	90	47	99	99	3	4.2	3.5	0.83
29	1	178	70	22.1	702	0	119	72	149	79	78	133	70	97	97	3	4.7	3.9	0.83
27	1	165	80	29.4	555	0	125	78	130	80	86	132	68	97	97	2	4	3.3	0.83
27	1	164	74	27.5	565	0	119	78	130	83	78	102	53	97	96	2	4.2	3.5	0.83
24	1	177	62	19.8	660	0	120	81	140	90	73	92	47	98	98	2	4.7	3.9	0.83
24	1	167	54	19.4	615	0	111	81	146	90	79	106	54	96	96	2	4.1	3.4	0.83
23	1	178	62	19.6	660	0	119	81	131	93	83	157	80	99	98	1	4.2	3.5	0.83
21	1	184	78	23	701	0	105	58	143	58	73	132	66	98	97	3	5.4	4.5	0.83
18	1	172	55	18.6	645	0	120	72	130	80	79	112	55	99	99	1	4.1	3.4	0.83
48	1	170	60	20.8	624	1	114	75	136	83	71	100	58	98	97	2	2.5	2.1	0.84
58	1	173	85	28.4	561	1	131	85	161	85	82	103	64	97	95	3	4.5	3.8	0.84
58	1	174	58	19.2	705	1	101	70	126	77	68	104	64	97	97	3	3.8	3.2	0.84
57	1	168	75	26.6	577	1	129	67	139	73	81	99	61	98	96	3	3.2	2.7	0.84
57	1	168	70	24.8	563	1	139	88	155	96	56	81	50	98	97	4	3.7	3.1	0.84
56	1	160	70	27.3	615	1	137	82	154	88	79	123	75	95	95	4	3.7	3.1	0.84
56	1	162	60	22.9	637	1	140	88	167	103	84	113	69	97	96	1	3.7	3.1	0.84
55	1	165	70	25.7	668	1	130	85	159	89	79	113	68	96	95	1	3.1	2.6	0.84
54	1	168	60	21.3	573	1	119	72	129	79	68	89	54	98	96	2	3.7	3.1	0.84
54	1	159	55	21.8	617	1	121	71	132	77	64	89	54	98	98	3	3.1	2.6	0.84
54	1	152	45	19.5	579	1	115	66	128	80	70	107	64	98	96	3	3.2	2.7	0.84
52	1	180	73	22.5	660	1	141	85	154	89	68	89	53	96	96	1	4.9	4.1	0.84
51	1	168	79	28	565	1	131	78	147	93	88	103	61	96	96	3	3.1	2.6	0.84
51	1	162	64	24.4	557	1	107	52	128	61	84	95	56	97	95	2	3.8	3.2	0.84
51	1	170	62	21.5	598	1	115	76	123	76	76	97	57	98	98	1	4.4	3.7	0.84
51	1	160	54	21.1	606	1	133	80	146	87	83	98	58	98	97	1	3.7	3.1	0.84
50	1	171	79	27	652	1	135	86	150	97	73	102	60	98	97	2	2.5	2.1	0.84
50	1	168	74	26.2	640	1	134	88	165	96	58	104	61	97	97	1	3.7	3.1	0.84
50	1	159	52	20.6	590	1	137	74	158	82	70	113	66	98	98	1	3.2	2.7	0.84
49	1	166	67	24.3	714	1	126	71	133	79	77	102	60	97	97	2	3.1	2.6	0.84
48	1	165	71	26.1	645	1	139	83	151	89	73	112	65	98	96	2	3.7	3.1	0.84
47	1	170	69	23.9	562	1	120	84	142	98	89	105	61	98	97	2	4.5	3.8	0.84
47	1	175	64	20.9	635	1	124	78	134	81	70	90	52	99	98	2	3.7	3.1	0.84
46	1	179	87	27.2	605	1	124	75	152	86	87	123	71	97	96	4	4.9	4.1	0.84
44	1	169	63	22.1	608	1	130	80	163	102	86	125	71	96	96	2	3.1	2.6	0.84
41	1	179	76	23.7	683	1	135	85	159	99	70	95	53	98	96	3	4.4	3.7	0.84
40	1	171	74	25.3	652	1	108	56	120	85	85	127	71	98	98	1	3.1	2.6	0.84
40	1	177	70	22.3	688	1	131	74	151	85	81	118	66	98	97	3	3.8	3.2	0.84
38	1	180	75	23.2	720	1	129	72	149	89	74	124	68	97	97	24	6.1	5.1	0.84
37	1	180	69	21.3	706	1	136	83	156	96	69	130	71	97	97	3	4.9	4.1	0.84
36	1	160	69	27	527	1	122	74	132	94	71	96	52	99	99	3	3.7	3.1	0.84
35	1	177	60	19.2	756	1	134	84	138	92	63	117	63	97	97	3	4.9	4.1	0.84
33	1	180	79	24.4	684	1	127	87	168	95	83	122	65	98	97	3	4.9	4.1	0.84
33	1	174	58	19.2	706	1	128	81	138	79	89	114	61	97	97	3	4.4	3.7	0.84
31	1	170	69	23.9	710	1	125	82	151	89	72	114	60	97	97	3	5	4.2	0.84
30	1	177	85	27.1	601	1	115	75	119	80	66	98	52	98	98	4	5	4.2	0.84
30	1	180	68	21	690	1	107	67	129	70	63	105	55	99	99	3	5.1	4.3	0.84
28	1	170	60	20.8	625	1	112	72	130	82	69	90	47	99	99	2	4.3	3.6	0.84
28	1	165	58	21.3	644	1	116	62	125	79	76	88	46	96	96	2	3.7	3.1	0.84
26	1	175	65	21.2	647	1	121	60	139	79	72	95	49	99	99	2	4.5	3.8	0.84
26	1	178	62	19.6	729	1	106	64	130	76	68	108	56	99	99	3	5	4.2	0.84
25	1	175	75	24.5	636	1	117	69	143	83	56	78	40	97	97	2	4.5	3.8	0.84
25	1	173	74	24.7	666	1	111	70	153	81	80	102	52	99	99	2	4.4	3.7	0.84
25	1	171	71	24.3	616	1	117	77	142	90	69	98	50	98	97	2	4.3	3.6	0.84
24	1	181	65	19.8	668	1	107	73	141	80	87	124	63	98	98	2	4.9	4.1	0.84
24	1	172	64	21.6	680	1	113	80	127	87	80	106	54	98	98	2	4.9	4.1	0.84
23	1	181	72	22	704	1	115	79	127	84	63	131	66	97	97	3	5	4.2	0.84
23	1	173	68	22.7	720	1	112	75	134	83	70	128	65	97	97	3	4.4	3.7	0.84
23	1	174	58	19.2	690	1	95	66	123	80	76	139	71	98	98	2	4.5	3.8	0.84
23	1	172	57	19.3	710	1	107	71	128	79	68	135	69	97	97	3	4.9	4.1	0.84
21	1	172	65	22	663	1	120	59	146	77	79	135	68	99	98	2	4.4	3.7	0.84
20	1	188	77	21.8	702	1	96	74	137	80	77	132	66	97	97	3	5.8	4.9	0.84
20	1	172	63	21.3	623	1	112	69	159	80	83	121	61	98	98	2	4.4	3.7	0.84
20	1	175	60	19.6	668	1	116	66	137	73	66	118	59	99	99	2	4.3	3.6	0.84
18	1	175	59	19.3	690	1	97	63	110	77	67	100	50	99	98	3	4.3	3.6	0.84
59	1	165	70	25.7	630	0	134	85	156	95	80	111	69	98	96	3	2.5	2.1	0.84
57	1	164	60	22.3	596	0	131	72	142	93	67	94	58	98	95	1	3.8	3.2	0.84
55	1	165	65	23.9	520	0	133	79	143	101	89	97	59	97	97	3	3.8	3.2	0.84
53	1	160	50	19.5	615	0	127	83	143	86	82	108	65	98	98	3	2.5	2.1	0.84
51	1	167	65	23.3	675	0	135	81	153	90	85	130	77	97	95	1	3.7	3.1	0.84
50	1	175	62	20.2	533	0	138	88	155	110	71	96	56	98	97	3	4.3	3.6	0.84
50	1	160	60	23.4	611	0	135	76	160	86	71	110	65	98	97	1	3.1	2.6	0.84
48	1	166	57	20.7	605	0	94	59	119	69	78	105	61	96	95	2	5.1	4.3	0.84
47	1	168	74	26.2	563	0	118	87	136	95	69	104	60	97	96	2	3.1	2.6	0.84
47	1	179	70	21.9	631	0	106	60	116	70	76	92	53	99	99	1	4.9	4.1	0.84
42	1	170	70	24.2	525	0	131	88	140	94	72	85	48	99	99	1	4.4	3.7	0.84
42	1	171	70	23.9	609	0	123	76	134	91	85	105	59	98	98	2	4.3	3.6	0.84
42	1	165	55	20.2	615	0	139	82	147	94	67	102	57	97	96	1	3.1	2.6	0.84
40	1	172	74	25	595	0	134	78	138	82	80	114	63	97	97	2	3.8	3.2	0.84
40	1	165	60	22	628	0	126	90	156	95	89	123	68	98	97	1	3.2	2.7	0.84
38	1	170	70	24.2	637	0	136	80	156	92	89	145	80	98	97	2	3.8	3.2	0.84
37	1	170	65	22.5	620	0	139	80	148	87	82	105	57	96	96	1	3.2	2.7	0.84
36	1	165	72	26.5	603	0	137	86	147	90	80	95	52	96	95	2	3.7	3.1	0.84
35	1	178	70	22.1	665	0	135	80	144	84	85	126	68	98	98	2	4.3	3.6	0.84
34	1	171	76	26	633	0	140	76	149	86	74	114	61	97	96	1	3.7	3.1	0.84
34	1	168	72	25.5	578	0	114	73	124	77	65	80	43	97	97	3	4.3	3.6	0.84
31	1	170	84	29.1	692	0	119	75	131	87	79	96	51	98	98	4	4.9	4.1	0.84
31	1	170	60	20.8	623	0	124	84	140	85	79	102	54	99	99	1	4.4	3.7	0.84
30	1	175	91	29.7	595	0	122	76	138	85	84	139	73	96	96	4	5.6	4.7	0.84
30	1	167	60	21.5	615	0	112	60	119	64	79	104	55	97	97	2	3.7	3.1	0.84
30	1	163	53	20	558	0	108	76	119	80	84	122	64	96	96	3	4.4	3.7	0.84
29	1	172	78	26.4	575	0	114	70	114	80	73	100	52	98	98	2	4.9	4.1	0.84
29	1	168	72	25.5	580	0	115	72	125	79	81	100	52	96	96	2	4.4	3.7	0.84
28	1	162	58	22.1	603	0	115	65	135	75	76	95	49	96	96	2	4.3	3.6	0.84
24	1	178	62	19.6	657	0	110	80	128	82	83	118	60	98	97	2	4.4	3.7	0.84
23	1	177	60	19.2	652	0	124	84	144	94	87	144	73	97	97	2	4.5	3.8	0.84
22	1	173	56	18.7	623	0	118	83	152	100	73	148	75	97	97	1	4.4	3.7	0.84
21	1	181	72	22	674	0	119	76	148	104	84	110	55	99	99	2	5.5	4.6	0.84
21	1	162	58	22.1	611	0	119	69	144	80	79	151	76	99	99	1	4.4	3.7	0.84
20	1	181	65	19.8	682	0	113	78	127	107	84	150	75	98	97	2	5	4.2	0.84
20	1	178	64	20.2	612	0	119	80	144	97	71	134	67	99	98	1	5.1	4.3	0.84
19	1	178	71	22.4	657	0	119	71	140	91	72	133	66	98	98	1	5	4.2	0.84
19	1	175	64	20.9	682	0	110	70	119	79	61	80	40	99	97	2	4.5	3.8	0.84
19	1	172	60	20.3	615	0	110	70	120	80	79	88	44	99	99	1	4.4	3.7	0.84
54	1	163	65	24.5	578	1	120	71	128	79	58	74	45	98	98	2	3.4	2.9	0.85
59	1	176	71	22.9	620	1	135	65	149	74	70	95	59	96	96	3	3.9	3.3	0.85
58	1	168	74	26.2	586	1	120	75	129	85	78	91	56	98	97	3	3.9	3.3	0.85
58	1	169	72	25.2	552	1	133	77	176	95	75	109	67	97	95	2	3.3	2.8	0.85
56	1	171	70	23.9	607	1	127	70	132	78	62	79	48	98	96	1	4	3.4	0.85
54	1	167	68	24.4	533	1	133	77	144	80	63	79	48	96	96	3	3.3	2.8	0.85
54	1	152	58	25.1	612	1	117	71	127	74	66	106	64	98	97	1	3.3	2.8	0.85
53	1	162	70	26.7	627	1	134	84	157	104	79	106	63	96	96	3	2.7	2.3	0.85
53	1	157	65	26.4	588	1	117	72	124	77	63	87	52	96	95	1	3.4	2.9	0.85
52	1	175	65	21.2	616	1	128	77	142	88	72	103	61	97	97	1	5.2	4.4	0.85
51	1	165	59	21.7	578	1	134	70	143	81	79	99	59	98	97	1	4	3.4	0.85
50	1	165	56	20.6	637	1	113	74	135	82	69	111	65	98	98	1	2.7	2.3	0.85
46	1	170	77	26.6	660	1	130	80	151	92	69	107	61	98	98	1	3.9	3.3	0.85
46	1	169	70	24.5	568	1	138	81	158	96	69	86	49	98	98	1	3.9	3.3	0.85
45	1	164	66	24.5	563	1	138	84	152	95	78	112	64	98	96	2	3.9	3.3	0.85
45	1	163	63	23.7	568	1	123	70	131	77	76	128	73	96	96	3	4	3.4	0.85
42	1	168	62	22	600	1	139	85	153	95	82	122	69	98	95	1	3.9	3.3	0.85
40	1	173	82	27.4	665	1	138	89	154	85	81	99	55	98	98	2	4	3.4	0.85
40	1	162	60	22.9	559	1	108	58	126	80	61	101	56	98	97	2	3.4	2.9	0.85
39	1	175	71	23.2	730	1	124	73	149	77	83	136	75	97	96	3	4.6	3.9	0.85
37	1	172	59	19.9	696	1	130	89	148	97	68	95	52	98	96	2	4	3.4	0.85
37	1	168	58	20.6	663	1	93	70	137	96	82	133	73	98	96	1	3.3	2.8	0.85
36	1	161	56	21.6	625	1	139	74	166	85	74	122	66	98	97	2	4	3.4	0.85
35	1	168	55	19.5	641	1	134	79	145	84	72	132	71	97	96	2	3.9	3.3	0.85
35	1	168	55	19.5	547	1	113	76	121	79	86	104	56	97	96	1	4	3.4	0.85
34	1	173	70	23.4	714	1	139	81	178	84	69	111	60	96	96	3	4.7	4	0.85
34	1	163	53	20	550	1	102	69	113	79	72	109	59	98	98	2	3.9	3.3	0.85
33	1	171	67	22.9	640	1	122	81	136	86	83	126	67	98	96	1	3.9	3.3	0.85
30	1	181	75	22.9	660	1	117	76	136	89	69	102	54	98	98	1	5.2	4.4	0.85
28	1	174	59	19.5	599	1	112	72	119	84	68	86	45	98	98	1	4.6	3.9	0.85
27	1	178	76	24	686	1	116	72	139	89	69	109	56	99	99	2	4.7	4	0.85
25	1	168	55	19.5	568	1	108	66	119	71	64	87	45	98	97	2	4	3.4	0.85
24	1	175	62	20.2	689	1	105	75	126	86	82	122	62	99	98	3	4.6	3.9	0.85
18	1	181	68	20.8	690	1	102	62	110	70	62	104	51	100	100	2	5.2	4.4	0.85
58	1	165	53	19.5	624	0	135	85	146	92	74	99	61	98	97	4	2.7	2.3	0.85
58	1	160	51	19.9	531	0	132	70	164	75	81	97	60	99	99	3	2.7	2.3	0.85
55	1	170	70	24.2	638	0	117	72	129	79	75	97	59	96	96	3	4	3.4	0.85
55	1	162	63	24	615	0	136	72	156	79	79	108	65	98	96	1	3.3	2.8	0.85
50	1	161	50	19.3	665	0	140	87	150	98	85	108	64	98	98	2	2.6	2.2	0.85
47	1	172	64	21.6	702	0	134	81	161	85	74	101	58	97	97	3	3.3	2.8	0.85
45	1	168	67	23.7	597	0	115	78	129	80	79	99	57	96	96	1	3.9	3.3	0.85
45	1	162	52	19.8	551	0	120	70	130	80	68	95	54	96	96	1	3.9	3.3	0.85
44	1	170	63	21.8	558	0	125	72	148	96	70	92	52	96	95	3	4.6	3.9	0.85
42	1	175	57	18.6	562	0	108	80	124	82	81	96	54	98	98	3	4.6	3.9	0.85
41	1	168	79	28	596	0	132	78	143	85	81	149	83	98	97	2	2.6	2.2	0.85
41	1	170	75	26	612	0	140	83	160	90	84	129	72	98	98	1	3.9	3.3	0.85
39	1	172	70	23.7	650	0	124	65	150	77	58	96	53	97	96	2	4.6	3.9	0.85
37	1	165	66	24.2	566	0	128	76	134	90	82	119	65	97	96	3	4.6	3.9	0.85
37	1	165	65	23.9	660	0	138	77	154	94	85	113	62	98	96	1	4	3.4	0.85
36	1	165	73	26.8	591	0	120	64	130	78	86	117	64	97	96	2	4.6	3.9	0.85
36	1	165	58	21.3	615	0	130	76	142	83	67	81	44	97	95	2	3.3	2.8	0.85
34	1	165	70	25.7	605	0	114	66	119	75	65	94	51	97	97	2	4	3.4	0.85
34	1	169	64	22.4	597	0	135	83	148	94	81	97	52	98	98	2	4	3.4	0.85
33	1	165	55	20.2	633	0	132	75	143	79	74	103	55	98	98	1	4	3.4	0.85
31	1	168	68	24.1	573	0	139	87	143	90	86	98	52	98	96	2	4	3.4	0.85
31	1	174	60	19.8	605	0	104	75	124	78	66	102	54	98	98	1	4.6	3.9	0.85
30	1	171	80	27.4	583	0	128	79	132	80	76	94	49	98	98	2	5.2	4.4	0.85
29	1	171	66	22.6	653	0	118	77	120	83	71	90	47	97	97	1	4.6	3.9	0.85
23	1	167	67	24	660	0	119	83	166	97	68	130	66	98	97	2	4	3.4	0.85
28	1	180	85	26.2	653	0	128	85	142	95	77	106	55	97	97	4	5.6	4.8	0.86
59	1	165	65	23.9	612	1	118	62	130	69	72	108	67	97	96	2	2.8	2.4	0.86
56	1	168	71	25.2	612	1	138	85	158	95	87	109	66	98	98	2	3.5	3	0.86
56	1	165	55	20.2	642	1	128	88	138	96	67	92	56	98	96	3	3.5	3	0.86
44	1	162	66	25.2	694	1	120	72	140	92	68	99	56	97	96	3	3.5	3	0.86
35	1	180	89	27.5	636	1	134	81	156	91	70	108	58	98	96	2	4.9	4.2	0.86
59	1	167	60	21.5	491	0	135	80	149	90	61	81	50	97	97	3	3.6	3.1	0.86
50	1	156	69	28.4	507	0	114	77	142	85	71	100	59	98	98	4	3.5	3	0.86
50	1	165	60	22	597	0	118	66	125	79	74	90	53	97	95	3	3.5	3	0.86
49	1	155	57	23.7	574	0	132	90	150	95	85	114	67	97	96	2	3.6	3.1	0.86
45	1	183	76	22.7	687	0	120	88	145	100	80	148	85	98	96	3	4.9	4.2	0.86
45	1	160	60	23.4	690	0	130	72	155	83	86	108	62	97	97	3	3.5	3	0.86
34	1	172	65	22	610	0	135	75	162	90	75	130	70	98	98	2	4.9	4.2	0.86
31	1	168	62	22	633	0	123	66	135	85	59	96	51	98	98	2	3.6	3.1	0.86
28	1	165	59	21.7	595	0	114	70	125	75	65	80	42	96	96	2	4.3	3.7	0.86
37	1	172	75	25.4	687	1	139	82	149	89	59	95	52	98	96	3	4.5	3.9	0.87
35	1	176	90	29.1	543	1	130	80	146	85	72	129	70	98	98	3	4.6	4	0.87
26	1	178	63	19.9	623	1	121	62	141	74	58	79	41	98	97	2	4.7	4.1	0.87
22	1	172	59	19.9	636	1	126	79	150	83	89	126	64	99	99	1	4.6	4	0.87
22	1	170	55	19	584	1	116	74	130	77	78	100	51	99	98	1	4.7	4.1	0.87
21	1	186	83	24	702	1	118	78	157	100	63	111	56	99	99	2	6	5.2	0.87
27	1	180	70	21.6	649	0	124	69	134	77	81	93	48	99	99	1	5.2	4.5	0.87
54	1	164	62	23.1	492	1	125	80	151	90	81	117	70	98	98	3	4.2	3.7	0.88
54	1	160	60	23.4	618	1	125	64	132	75	64	95	57	98	98	1	5.2	4.6	0.88
51	1	155	71	29.6	555	1	134	82	144	89	65	84	50	98	97	4	3.3	2.9	0.88
51	1	165	59	21.7	578	1	134	70	143	81	79	99	59	98	97	2	4	3.5	0.88
44	1	170	70	24.2	544	1	121	80	128	89	64	88	50	97	97	3	4	3.5	0.88
27	1	175	75	24.5	665	1	112	72	130	82	69	114	59	100	100	2	4.2	3.7	0.88
55	1	173	66	22.1	505	0	134	88	144	96	74	86	52	99	99	3	4.2	3.7	0.88
48	1	175	70	22.9	660	0	138	85	165	89	83	153	89	97	95	2	4	3.5	0.88
44	1	169	74	25.9	632	0	118	73	139	81	73	110	63	98	98	1	4.2	3.7	0.88
36	1	174	57	18.8	637	0	127	74	151	84	84	123	67	98	98	1	3.3	2.9	0.88
34	1	172	64	21.6	568	0	124	82	140	90	75	86	46	98	98	1	4.2	3.7	0.88
32	1	160	50	19.5	630	0	129	83	154	86	60	113	60	98	95	2	3.4	3	0.88
30	1	170	84	29.1	625	0	119	75	131	87	81	96	51	98	98	4	4	3.5	0.88
55	1	170	67	23.2	629	1	140	88	152	93	66	86	52	96	95	2	2.7	2.4	0.89
32	1	170	75	26	653	1	106	62	117	78	75	96	51	98	96	2	4.5	4	0.89
31	1	168	70	24.8	623	1	123	77	133	84	72	98	52	98	95	1	4.4	3.9	0.89
56	1	162	65	24.8	585	0	129	86	139	89	68	107	65	96	96	2	4.4	3.9	0.89
45	1	170	66	22.8	493	0	116	68	124	70	71	86	49	98	98	3	4.5	4	0.89
30	1	165	64	23.5	574	0	119	72	119	77	79	99	52	98	98	3	4.4	3.9	0.89
55	1	169	69	24.2	610	1	134	69	155	85	64	89	54	98	98	3	4.1	3.7	0.9
55	1	170	67	23.2	608	1	117	80	133	91	78	92	56	97	96	1	3.9	3.5	0.9
54	1	164	65	24.2	587	1	133	78	144	84	74	98	59	98	97	2	5	4.5	0.9
52	1	165	63	23.1	571	1	138	74	149	88	84	106	63	96	96	2	3.9	3.5	0.9
50	1	175	60	19.6	710	1	115	86	166	97	60	113	66	96	96	2	2.9	2.6	0.9
46	1	172	77	26	644	1	130	83	162	97	82	114	66	96	96	1	4.1	3.7	0.9
38	1	177	76	24.3	632	1	123	62	135	70	72	93	51	97	97	2	4.1	3.7	0.9
37	1	182	78	23.6	716	1	131	86	143	89	80	120	66	96	96	3	6.1	5.5	0.9
37	1	172	57	19.3	620	0	125	73	139	81	83	115	63	98	98	2	3.9	3.5	0.9
30	1	170	82	28.4	579	0	114	74	130	79	71	112	59	97	97	2	5.1	4.6	0.9
26	1	178	72	22.7	689	0	126	76	147	79	80	126	65	99	99	3	5	4.5	0.9
19	1	187	86	24.6	690	0	115	72	125	80	67	102	51	100	100	2	5	4.5	0.9
19	1	178	65	20.5	660	0	104	64	147	72	71	97	48	96	96	2	5	4.5	0.9
50	1	173	80	26.7	556	1	136	85	152	92	73	108	64	96	96	3	4.3	3.9	0.91
26	1	173	60	20.1	664	1	109	55	128	73	57	101	52	99	98	2	4.3	3.9	0.91
52	1	164	65	24.2	588	0	140	79	167	97	85	125	74	97	96	2	3.2	2.9	0.91
59	1	160	55	21.5	555	0	116	72	163	84	75	103	64	95	95	2	3	2.8	0.93
45	1	170	65	22.5	624	0	125	82	165	92	81	141	81	96	96	2	3.1	2.9	0.94

## Sheet: Male
Age(years)	Gender	Height(cm)	Weight(kg)	BMI(kg/m2)	6MWD(m)	Active	SBP1(mmHg)	DBP1(mmHg)	SBP2(mmHg)	DBP2(mmHg)	HR1(bpm)	HR2(bpm)	mHR(%)	SpO2 1(%)	SpO2 2(%)	Borg	FVC	FEV1	FEV1/FVC
25	1	170	58	20.1	606	1	117	78	125	81	73	80	41	98	97	1	4	3.2	0.8
37	1	172	64	21.6	646	0	117	75	152	88	74	116	63	97	97	1	4.1	3.3	0.8
45	1	171	72	24.6	670	1	130	80	140	87	77	104	59	98	95	2	2.7	2.2	0.81
52	1	168	69	24.5	560	0	127	77	141	91	82	104	62	98	98	2	2.7	2.2	0.81
19	1	165	53	19.5	690	0	118	80	139	86	81	104	52	97	97	2	4.2	3.4	0.81
28	1	168	60	21.3	625	1	112	72	130	82	69	86	45	97	97	1	3.7	3	0.81
26	1	170	58	20.1	612	1	125	82	141	100	79	119	61	98	98	1	4.2	3.4	0.81
18	1	176	58	18.7	642	1	117	69	130	90	59	72	36	96	96	1	4.2	3.4	0.81
59	1	175	69	22.5	522	0	138	88	159	101	66	78	48	98	98	3	3.7	3	0.81
58	1	150	65	28.9	494	0	134	77	144	98	77	118	73	98	98	4	3.7	3	0.81
55	1	161	55	21.2	613	0	120	75	127	79	85	116	70	97	96	2	3.7	3	0.81
50	1	172	70	23.7	556	0	122	77	139	87	70	87	51	97	97	2	4.2	3.4	0.81
45	1	165	67	24.6	638	0	121	69	138	82	85	103	59	98	95	1	3.7	3	0.81
40	1	170	55	19	552	0	124	78	132	85	81	92	51	96	95	1	4.2	3.4	0.81
33	1	173	68	22.7	619	0	138	88	148	108	69	87	47	98	98	2	4.3	3.5	0.81
29	1	170	70	24.2	604	0	118	69	134	81	70	123	64	97	96	1	4.8	3.9	0.81
19	1	171	61	20.9	597	0	115	80	143	84	84	121	60	98	98	3	4.8	3.9	0.81
37	1	170	60	20.8	623	0	122	75	142	84	70	100	55	98	97	1	3.9	3.2	0.82
33	1	158	49	19.6	610	0	103	57	115	66	71	112	60	97	97	1	3.9	3.2	0.82
19	1	170	74	25.6	691	1	119	77	130	80	59	109	54	99	98	4	4.4	3.6	0.82
50	1	170	60	20.8	606	0	137	77	141	82	68	81	48	98	98	2	4.4	3.6	0.82
38	1	172	55	18.6	650	0	112	69	125	80	66	96	53	97	96	1	4.4	3.6	0.82
27	1	170	65	22.5	635	1	116	70	139	89	68	91	47	100	99	1	4.5	3.7	0.82
20	1	172	62	21	681	1	106	63	130	75	71	133	67	99	99	2	4.5	3.7	0.82
19	1	170	60	20.8	639	0	122	67	129	75	79	116	58	98	98	2	4.5	3.7	0.82
59	1	174	65	21.5	650	1	138	89	156	99	82	105	65	97	96	2	3.5	2.9	0.83
32	1	165	64	23.5	610	0	106	72	119	64	78	108	57	98	98	2	4.1	3.4	0.83
59	1	168	73	25.9	567	1	132	87	148	98	79	95	59	97	97	3	3.5	2.9	0.83
59	1	170	60	20.8	483	1	134	75	146	90	70	94	58	98	98	3	3.6	3	0.83
58	1	168	75	26.6	570	1	126	78	151	92	80	97	60	96	96	3	3.5	2.9	0.83
58	1	157	70	28.4	525	1	137	73	163	93	79	138	85	98	98	4	4.2	3.5	0.83
57	1	172	62	21	600	1	136	84	161	89	88	123	75	96	96	2	3	2.5	0.83
56	1	165	78	28.7	586	1	127	71	137	78	70	97	59	97	97	4	4.1	3.4	0.83
56	1	170	69	23.9	573	1	136	85	159	96	82	103	63	98	96	3	4.7	3.9	0.83
56	1	160	65	25.4	597	1	142	87	148	91	84	111	68	98	98	2	2.9	2.4	0.83
56	1	162	65	24.8	600	1	106	65	121	79	65	94	57	96	96	3	4.1	3.4	0.83
56	1	169	55	19.3	565	1	120	82	144	90	81	92	56	98	98	2	3.5	2.9	0.83
55	1	175	80	26.1	696	1	135	81	156	87	78	99	60	96	96	3	3.5	2.9	0.83
55	1	167	65	23.3	600	1	137	89	157	99	84	114	69	97	97	2	4.1	3.4	0.83
54	1	171	70	23.9	639	1	141	86	162	98	75	115	69	96	95	3	4.1	3.4	0.83
54	1	162	63	24	598	1	117	67	138	75	61	92	55	96	95	2	3.5	2.9	0.83
54	1	170	62	21.5	653	1	132	81	144	90	75	96	58	97	96	1	4.2	3.5	0.83
54	1	159	57	22.6	657	1	134	82	147	79	72	99	60	97	96	1	3	2.5	0.83
53	1	153	61	26.1	577	1	140	88	151	95	69	104	62	98	96	3	3.6	3	0.83
53	1	164	55	20.5	610	1	138	73	140	78	69	101	60	98	97	1	3.6	3	0.83
52	1	164	65	24.2	576	1	138	81	148	96	89	116	69	98	98	2	3.5	2.9	0.83
50	1	165	75	27.6	639	1	112	81	138	89	86	119	70	98	98	2	3.5	2.9	0.83
50	1	158	60	24	590	1	121	76	134	86	68	89	52	98	97	2	4.1	3.4	0.83
50	1	167	60	21.5	601	1	122	75	153	85	63	94	55	97	97	2	4.1	3.4	0.83
50	1	156	49	20.1	591	1	109	73	158	79	61	117	69	98	98	3	4.1	3.4	0.83
49	1	160	76	29.7	655	1	134	79	164	88	87	135	79	98	96	4	4.1	3.4	0.83
49	1	170	69	23.9	695	1	120	79	128	99	80	105	61	98	98	3	4.1	3.4	0.83
48	1	168	67	23.7	700	1	120	75	132	87	85	121	70	96	96	2	2.9	2.4	0.83
48	1	171	60	20.5	575	1	110	63	122	72	66	94	55	98	98	1	2.9	2.4	0.83
46	1	186	96	27.8	693	1	122	80	143	88	62	111	64	98	98	4	4.7	3.9	0.83
46	1	175	78	25.5	560	1	135	90	162	99	70	88	51	98	98	3	4.2	3.5	0.83
41	1	175	68	22.2	723	1	139	89	149	98	81	118	66	98	97	3	4.1	3.4	0.83
41	1	168	59	20.9	706	1	120	79	153	85	70	101	56	97	97	3	3.6	3	0.83
38	1	182	76	22.9	705	1	120	73	155	87	77	123	68	97	97	2	4.8	4	0.83
37	1	165	55	20.2	660	1	127	83	146	94	84	114	62	98	96	1	4.2	3.5	0.83
35	1	175	90	29.4	699	1	128	86	139	95	78	153	83	96	96	3	4.8	4	0.83
34	1	173	70	23.4	650	1	134	85	154	95	84	95	51	98	98	1	4	3.3	0.83
31	1	170	63	21.8	723	1	118	80	137	86	82	120	63	98	98	2	4.2	3.5	0.83
30	1	180	93	28.7	641	1	115	77	150	85	68	98	52	97	97	4	6	5	0.83
30	1	170	63	21.8	635	1	112	67	127	76	67	80	42	97	96	2	4.2	3.5	0.83
29	1	171	73	25	623	1	117	66	122	74	77	100	52	98	98	2	4.2	3.5	0.83
29	1	175	62	20.2	704	1	107	75	149	81	81	118	62	96	96	3	4.2	3.5	0.83
27	1	178	59	18.6	635	1	107	66	134	75	60	88	46	99	99	1	4.7	3.9	0.83
26	1	170	59	20.4	643	1	123	62	139	89	60	82	42	98	97	1	4.2	3.5	0.83
25	1	169	63	22.1	587	1	110	72	144	80	67	93	48	98	97	2	4.2	3.5	0.83
25	1	170	60	20.8	583	1	105	72	112	75	64	87	45	99	97	1	4.7	3.9	0.83
24	1	170	60	20.8	683	1	119	81	150	85	69	108	55	99	99	2	4.1	3.4	0.83
22	1	160	65	25.4	645	1	112	80	155	111	80	101	51	97	97	2	4.1	3.4	0.83
22	1	171	63.5	21.7	702	1	99	59	125	70	64	138	70	97	97	3	4.1	3.4	0.83
22	1	174	57	18.8	643	1	116	80	134	96	71	136	69	98	97	2	4.2	3.5	0.83
22	1	167	56	20.1	589	1	98	70	118	81	87	146	74	98	98	2	4.7	3.9	0.83
21	1	180	68	21	720	1	109	69	152	80	72	129	65	98	98	3	4.7	3.9	0.83
21	1	175	60	19.6	689	1	116	80	146	96	86	158	79	99	99	2	4.2	3.5	0.83
20	1	175	60	19.6	676	1	113	85	149	105	75	138	69	99	98	2	4.7	3.9	0.83
18	1	170	60	20.8	693	1	107	62	120	70	69	136	67	99	98	2	4.2	3.5	0.83
57	1	160	63	24.6	620	0	135	77	151	82	79	97	60	96	96	4	2.9	2.4	0.83
56	1	168	65	23	504	0	130	85	155	93	51	67	41	99	99	2	3.6	3	0.83
53	1	168	58	20.6	579	0	144	88	170	99	79	120	72	96	95	2	3.6	3	0.83
52	1	167	60	21.5	519	0	140	89	152	92	77	96	57	99	99	3	3.6	3	0.83
51	1	168	64	22.7	652	0	138	86	179	106	73	103	61	98	97	3	3.6	3	0.83
51	1	163	55	20.7	565	0	137	86	163	89	81	139	82	97	96	1	4.2	3.5	0.83
50	1	163	64	24.1	560	0	123	74	135	79	78	102	60	98	98	3	3.5	2.9	0.83
50	1	165	54	19.8	622	0	114	78	124	82	83	105	62	96	96	2	2.9	2.4	0.83
45	1	172	64	21.6	645	0	129	89	135	93	83	97	55	98	98	1	3.5	2.9	0.83
42	1	169	73	25.6	641	0	107	72	141	78	79	117	66	98	98	1	4.2	3.5	0.83
42	1	172	69	23.3	645	0	139	76	152	79	84	126	71	97	97	1	4.2	3.5	0.83
42	1	167	65	23.3	635	0	124	88	133	91	67	85	48	98	98	1	4.1	3.4	0.83
42	1	168	63	22.3	631	0	129	84	146	86	73	97	54	98	97	1	3.5	2.9	0.83
41	1	170	78	27	591	0	127	77	156	80	69	96	54	98	96	3	4.1	3.4	0.83
41	1	168	61	21.6	667	0	136	81	146	101	80	132	74	97	97	2	3.6	3	0.83
41	1	165	55	20.2	600	0	134	81	141	98	64	106	59	98	97	3	3.5	2.9	0.83
39	1	170	55	19	637	0	110	70	120	84	87	130	72	97	96	2	3.5	2.9	0.83
38	1	171	77	26.3	625	0	125	82	165	92	84	145	80	98	95	1	3.5	2.9	0.83
36	1	170	55	19	651	0	105	72	119	79	89	113	61	98	97	1	3.5	2.9	0.83
35	1	173	55	18.4	573	0	129	69	151	77	88	115	62	98	98	1	4	3.3	0.83
35	1	160	50	19.5	599	0	136	82	147	85	81	108	58	98	96	2	4	3.3	0.83
34	1	172	63	21.3	674	0	134	83	152	99	66	104	56	98	98	2	4.2	3.5	0.83
33	1	171	66	22.6	543	0	118	70	124	72	71	78	42	98	98	1	4.2	3.5	0.83
30	1	162	62	23.6	555	0	118	84	130	85	78	90	47	99	99	3	4.2	3.5	0.83
29	1	178	70	22.1	702	0	119	72	149	79	78	133	70	97	97	3	4.7	3.9	0.83
27	1	165	80	29.4	555	0	125	78	130	80	86	132	68	97	97	2	4	3.3	0.83
27	1	164	74	27.5	565	0	119	78	130	83	78	102	53	97	96	2	4.2	3.5	0.83
24	1	177	62	19.8	660	0	120	81	140	90	73	92	47	98	98	2	4.7	3.9	0.83
24	1	167	54	19.4	615	0	111	81	146	90	79	106	54	96	96	2	4.1	3.4	0.83
23	1	178	62	19.6	660	0	119	81	131	93	83	157	80	99	98	1	4.2	3.5	0.83
21	1	184	78	23	701	0	105	58	143	58	73	132	66	98	97	3	5.4	4.5	0.83
18	1	172	55	18.6	645	0	120	72	130	80	79	112	55	99	99	1	4.1	3.4	0.83
48	1	170	60	20.8	624	1	114	75	136	83	71	100	58	98	97	2	2.5	2.1	0.84
58	1	173	85	28.4	561	1	131	85	161	85	82	103	64	97	95	3	4.5	3.8	0.84
58	1	174	58	19.2	705	1	101	70	126	77	68	104	64	97	97	3	3.8	3.2	0.84
57	1	168	75	26.6	577	1	129	67	139	73	81	99	61	98	96	3	3.2	2.7	0.84
57	1	168	70	24.8	563	1	139	88	155	96	56	81	50	98	97	4	3.7	3.1	0.84
56	1	160	70	27.3	615	1	137	82	154	88	79	123	75	95	95	4	3.7	3.1	0.84
56	1	162	60	22.9	637	1	140	88	167	103	84	113	69	97	96	1	3.7	3.1	0.84
55	1	165	70	25.7	668	1	130	85	159	89	79	113	68	96	95	1	3.1	2.6	0.84
54	1	168	60	21.3	573	1	119	72	129	79	68	89	54	98	96	2	3.7	3.1	0.84
54	1	159	55	21.8	617	1	121	71	132	77	64	89	54	98	98	3	3.1	2.6	0.84
54	1	152	45	19.5	579	1	115	66	128	80	70	107	64	98	96	3	3.2	2.7	0.84
52	1	180	73	22.5	660	1	141	85	154	89	68	89	53	96	96	1	4.9	4.1	0.84
51	1	168	79	28	565	1	131	78	147	93	88	103	61	96	96	3	3.1	2.6	0.84
51	1	162	64	24.4	557	1	107	52	128	61	84	95	56	97	95	2	3.8	3.2	0.84
51	1	170	62	21.5	598	1	115	76	123	76	76	97	57	98	98	1	4.4	3.7	0.84
51	1	160	54	21.1	606	1	133	80	146	87	83	98	58	98	97	1	3.7	3.1	0.84
50	1	171	79	27	652	1	135	86	150	97	73	102	60	98	97	2	2.5	2.1	0.84
50	1	168	74	26.2	640	1	134	88	165	96	58	104	61	97	97	1	3.7	3.1	0.84
50	1	159	52	20.6	590	1	137	74	158	82	70	113	66	98	98	1	3.2	2.7	0.84
49	1	166	67	24.3	714	1	126	71	133	79	77	102	60	97	97	2	3.1	2.6	0.84
48	1	165	71	26.1	645	1	139	83	151	89	73	112	65	98	96	2	3.7	3.1	0.84
47	1	170	69	23.9	562	1	120	84	142	98	89	105	61	98	97	2	4.5	3.8	0.84
47	1	175	64	20.9	635	1	124	78	134	81	70	90	52	99	98	2	3.7	3.1	0.84
46	1	179	87	27.2	605	1	124	75	152	86	87	123	71	97	96	4	4.9	4.1	0.84
44	1	169	63	22.1	608	1	130	80	163	102	86	125	71	96	96	2	3.1	2.6	0.84
41	1	179	76	23.7	683	1	135	85	159	99	70	95	53	98	96	3	4.4	3.7	0.84
40	1	171	74	25.3	652	1	108	56	120	85	85	127	71	98	98	1	3.1	2.6	0.84
40	1	177	70	22.3	688	1	131	74	151	85	81	118	66	98	97	3	3.8	3.2	0.84
38	1	180	75	23.2	720	1	129	72	149	89	74	124	68	97	97	24	6.1	5.1	0.84
37	1	180	69	21.3	706	1	136	83	156	96	69	130	71	97	97	3	4.9	4.1	0.84
36	1	160	69	27	527	1	122	74	132	94	71	96	52	99	99	3	3.7	3.1	0.84
35	1	177	60	19.2	756	1	134	84	138	92	63	117	63	97	97	3	4.9	4.1	0.84
33	1	180	79	24.4	684	1	127	87	168	95	83	122	65	98	97	3	4.9	4.1	0.84
33	1	174	58	19.2	706	1	128	81	138	79	89	114	61	97	97	3	4.4	3.7	0.84
31	1	170	69	23.9	710	1	125	82	151	89	72	114	60	97	97	3	5	4.2	0.84
30	1	177	85	27.1	601	1	115	75	119	80	66	98	52	98	98	4	5	4.2	0.84
30	1	180	68	21	690	1	107	67	129	70	63	105	55	99	99	3	5.1	4.3	0.84
28	1	170	60	20.8	625	1	112	72	130	82	69	90	47	99	99	2	4.3	3.6	0.84
28	1	165	58	21.3	644	1	116	62	125	79	76	88	46	96	96	2	3.7	3.1	0.84
26	1	175	65	21.2	647	1	121	60	139	79	72	95	49	99	99	2	4.5	3.8	0.84
26	1	178	62	19.6	729	1	106	64	130	76	68	108	56	99	99	3	5	4.2	0.84
25	1	175	75	24.5	636	1	117	69	143	83	56	78	40	97	97	2	4.5	3.8	0.84
25	1	173	74	24.7	666	1	111	70	153	81	80	102	52	99	99	2	4.4	3.7	0.84
25	1	171	71	24.3	616	1	117	77	142	90	69	98	50	98	97	2	4.3	3.6	0.84
24	1	181	65	19.8	668	1	107	73	141	80	87	124	63	98	98	2	4.9	4.1	0.84
24	1	172	64	21.6	680	1	113	80	127	87	80	106	54	98	98	2	4.9	4.1	0.84
23	1	181	72	22	704	1	115	79	127	84	63	131	66	97	97	3	5	4.2	0.84
23	1	173	68	22.7	720	1	112	75	134	83	70	128	65	97	97	3	4.4	3.7	0.84
23	1	174	58	19.2	690	1	95	66	123	80	76	139	71	98	98	2	4.5	3.8	0.84
23	1	172	57	19.3	710	1	107	71	128	79	68	135	69	97	97	3	4.9	4.1	0.84
21	1	172	65	22	663	1	120	59	146	77	79	135	68	99	98	2	4.4	3.7	0.84
20	1	188	77	21.8	702	1	96	74	137	80	77	132	66	97	97	3	5.8	4.9	0.84
20	1	172	63	21.3	623	1	112	69	159	80	83	121	61	98	98	2	4.4	3.7	0.84
20	1	175	60	19.6	668	1	116	66	137	73	66	118	59	99	99	2	4.3	3.6	0.84
18	1	175	59	19.3	690	1	97	63	110	77	67	100	50	99	98	3	4.3	3.6	0.84
59	1	165	70	25.7	630	0	134	85	156	95	80	111	69	98	96	3	2.5	2.1	0.84
57	1	164	60	22.3	596	0	131	72	142	93	67	94	58	98	95	1	3.8	3.2	0.84
55	1	165	65	23.9	520	0	133	79	143	101	89	97	59	97	97	3	3.8	3.2	0.84
53	1	160	50	19.5	615	0	127	83	143	86	82	108	65	98	98	3	2.5	2.1	0.84
51	1	167	65	23.3	675	0	135	81	153	90	85	130	77	97	95	1	3.7	3.1	0.84
50	1	175	62	20.2	533	0	138	88	155	110	71	96	56	98	97	3	4.3	3.6	0.84
50	1	160	60	23.4	611	0	135	76	160	86	71	110	65	98	97	1	3.1	2.6	0.84
48	1	166	57	20.7	605	0	94	59	119	69	78	105	61	96	95	2	5.1	4.3	0.84
47	1	168	74	26.2	563	0	118	87	136	95	69	104	60	97	96	2	3.1	2.6	0.84
47	1	179	70	21.9	631	0	106	60	116	70	76	92	53	99	99	1	4.9	4.1	0.84
42	1	170	70	24.2	525	0	131	88	140	94	72	85	48	99	99	1	4.4	3.7	0.84
42	1	171	70	23.9	609	0	123	76	134	91	85	105	59	98	98	2	4.3	3.6	0.84
42	1	165	55	20.2	615	0	139	82	147	94	67	102	57	97	96	1	3.1	2.6	0.84
40	1	172	74	25	595	0	134	78	138	82	80	114	63	97	97	2	3.8	3.2	0.84
40	1	165	60	22	628	0	126	90	156	95	89	123	68	98	97	1	3.2	2.7	0.84
38	1	170	70	24.2	637	0	136	80	156	92	89	145	80	98	97	2	3.8	3.2	0.84
37	1	170	65	22.5	620	0	139	80	148	87	82	105	57	96	96	1	3.2	2.7	0.84
36	1	165	72	26.5	603	0	137	86	147	90	80	95	52	96	95	2	3.7	3.1	0.84
35	1	178	70	22.1	665	0	135	80	144	84	85	126	68	98	98	2	4.3	3.6	0.84
34	1	171	76	26	633	0	140	76	149	86	74	114	61	97	96	1	3.7	3.1	0.84
34	1	168	72	25.5	578	0	114	73	124	77	65	80	43	97	97	3	4.3	3.6	0.84
31	1	170	84	29.1	692	0	119	75	131	87	79	96	51	98	98	4	4.9	4.1	0.84
31	1	170	60	20.8	623	0	124	84	140	85	79	102	54	99	99	1	4.4	3.7	0.84
30	1	175	91	29.7	595	0	122	76	138	85	84	139	73	96	96	4	5.6	4.7	0.84
30	1	167	60	21.5	615	0	112	60	119	64	79	104	55	97	97	2	3.7	3.1	0.84
30	1	163	53	20	558	0	108	76	119	80	84	122	64	96	96	3	4.4	3.7	0.84
29	1	172	78	26.4	575	0	114	70	114	80	73	100	52	98	98	2	4.9	4.1	0.84
29	1	168	72	25.5	580	0	115	72	125	79	81	100	52	96	96	2	4.4	3.7	0.84
28	1	162	58	22.1	603	0	115	65	135	75	76	95	49	96	96	2	4.3	3.6	0.84
24	1	178	62	19.6	657	0	110	80	128	82	83	118	60	98	97	2	4.4	3.7	0.84
23	1	177	60	19.2	652	0	124	84	144	94	87	144	73	97	97	2	4.5	3.8	0.84
22	1	173	56	18.7	623	0	118	83	152	100	73	148	75	97	97	1	4.4	3.7	0.84
21	1	181	72	22	674	0	119	76	148	104	84	110	55	99	99	2	5.5	4.6	0.84
21	1	162	58	22.1	611	0	119	69	144	80	79	151	76	99	99	1	4.4	3.7	0.84
20	1	181	65	19.8	682	0	113	78	127	107	84	150	75	98	97	2	5	4.2	0.84
20	1	178	64	20.2	612	0	119	80	144	97	71	134	67	99	98	1	5.1	4.3	0.84
19	1	178	71	22.4	657	0	119	71	140	91	72	133	66	98	98	1	5	4.2	0.84
19	1	175	64	20.9	682	0	110	70	119	79	61	80	40	99	97	2	4.5	3.8	0.84
19	1	172	60	20.3	615	0	110	70	120	80	79	88	44	99	99	1	4.4	3.7	0.84
54	1	163	65	24.5	578	1	120	71	128	79	58	74	45	98	98	2	3.4	2.9	0.85
59	1	176	71	22.9	620	1	135	65	149	74	70	95	59	96	96	3	3.9	3.3	0.85
58	1	168	74	26.2	586	1	120	75	129	85	78	91	56	98	97	3	3.9	3.3	0.85
58	1	169	72	25.2	552	1	133	77	176	95	75	109	67	97	95	2	3.3	2.8	0.85
56	1	171	70	23.9	607	1	127	70	132	78	62	79	48	98	96	1	4	3.4	0.85
54	1	167	68	24.4	533	1	133	77	144	80	63	79	48	96	96	3	3.3	2.8	0.85
54	1	152	58	25.1	612	1	117	71	127	74	66	106	64	98	97	1	3.3	2.8	0.85
53	1	162	70	26.7	627	1	134	84	157	104	79	106	63	96	96	3	2.7	2.3	0.85
53	1	157	65	26.4	588	1	117	72	124	77	63	87	52	96	95	1	3.4	2.9	0.85
52	1	175	65	21.2	616	1	128	77	142	88	72	103	61	97	97	1	5.2	4.4	0.85
51	1	165	59	21.7	578	1	134	70	143	81	79	99	59	98	97	1	4	3.4	0.85
50	1	165	56	20.6	637	1	113	74	135	82	69	111	65	98	98	1	2.7	2.3	0.85
46	1	170	77	26.6	660	1	130	80	151	92	69	107	61	98	98	1	3.9	3.3	0.85
46	1	169	70	24.5	568	1	138	81	158	96	69	86	49	98	98	1	3.9	3.3	0.85
45	1	164	66	24.5	563	1	138	84	152	95	78	112	64	98	96	2	3.9	3.3	0.85
45	1	163	63	23.7	568	1	123	70	131	77	76	128	73	96	96	3	4	3.4	0.85
42	1	168	62	22	600	1	139	85	153	95	82	122	69	98	95	1	3.9	3.3	0.85
40	1	173	82	27.4	665	1	138	89	154	85	81	99	55	98	98	2	4	3.4	0.85
40	1	162	60	22.9	559	1	108	58	126	80	61	101	56	98	97	2	3.4	2.9	0.85
39	1	175	71	23.2	730	1	124	73	149	77	83	136	75	97	96	3	4.6	3.9	0.85
37	1	172	59	19.9	696	1	130	89	148	97	68	95	52	98	96	2	4	3.4	0.85
37	1	168	58	20.6	663	1	93	70	137	96	82	133	73	98	96	1	3.3	2.8	0.85
36	1	161	56	21.6	625	1	139	74	166	85	74	122	66	98	97	2	4	3.4	0.85
35	1	168	55	19.5	641	1	134	79	145	84	72	132	71	97	96	2	3.9	3.3	0.85
35	1	168	55	19.5	547	1	113	76	121	79	86	104	56	97	96	1	4	3.4	0.85
34	1	173	70	23.4	714	1	139	81	178	84	69	111	60	96	96	3	4.7	4	0.85
34	1	163	53	20	550	1	102	69	113	79	72	109	59	98	98	2	3.9	3.3	0.85
33	1	171	67	22.9	640	1	122	81	136	86	83	126	67	98	96	1	3.9	3.3	0.85
30	1	181	75	22.9	660	1	117	76	136	89	69	102	54	98	98	1	5.2	4.4	0.85
28	1	174	59	19.5	599	1	112	72	119	84	68	86	45	98	98	1	4.6	3.9	0.85
27	1	178	76	24	686	1	116	72	139	89	69	109	56	99	99	2	4.7	4	0.85
25	1	168	55	19.5	568	1	108	66	119	71	64	87	45	98	97	2	4	3.4	0.85
24	1	175	62	20.2	689	1	105	75	126	86	82	122	62	99	98	3	4.6	3.9	0.85
18	1	181	68	20.8	690	1	102	62	110	70	62	104	51	100	100	2	5.2	4.4	0.85
58	1	165	53	19.5	624	0	135	85	146	92	74	99	61	98	97	4	2.7	2.3	0.85
58	1	160	51	19.9	531	0	132	70	164	75	81	97	60	99	99	3	2.7	2.3	0.85
55	1	170	70	24.2	638	0	117	72	129	79	75	97	59	96	96	3	4	3.4	0.85
55	1	162	63	24	615	0	136	72	156	79	79	108	65	98	96	1	3.3	2.8	0.85
50	1	161	50	19.3	665	0	140	87	150	98	85	108	64	98	98	2	2.6	2.2	0.85
47	1	172	64	21.6	702	0	134	81	161	85	74	101	58	97	97	3	3.3	2.8	0.85
45	1	168	67	23.7	597	0	115	78	129	80	79	99	57	96	96	1	3.9	3.3	0.85
45	1	162	52	19.8	551	0	120	70	130	80	68	95	54	96	96	1	3.9	3.3	0.85
44	1	170	63	21.8	558	0	125	72	148	96	70	92	52	96	95	3	4.6	3.9	0.85
42	1	175	57	18.6	562	0	108	80	124	82	81	96	54	98	98	3	4.6	3.9	0.85
41	1	168	79	28	596	0	132	78	143	85	81	149	83	98	97	2	2.6	2.2	0.85
41	1	170	75	26	612	0	140	83	160	90	84	129	72	98	98	1	3.9	3.3	0.85
39	1	172	70	23.7	650	0	124	65	150	77	58	96	53	97	96	2	4.6	3.9	0.85
37	1	165	66	24.2	566	0	128	76	134	90	82	119	65	97	96	3	4.6	3.9	0.85
37	1	165	65	23.9	660	0	138	77	154	94	85	113	62	98	96	1	4	3.4	0.85
36	1	165	73	26.8	591	0	120	64	130	78	86	117	64	97	96	2	4.6	3.9	0.85
36	1	165	58	21.3	615	0	130	76	142	83	67	81	44	97	95	2	3.3	2.8	0.85
34	1	165	70	25.7	605	0	114	66	119	75	65	94	51	97	97	2	4	3.4	0.85
34	1	169	64	22.4	597	0	135	83	148	94	81	97	52	98	98	2	4	3.4	0.85
33	1	165	55	20.2	633	0	132	75	143	79	74	103	55	98	98	1	4	3.4	0.85
31	1	168	68	24.1	573	0	139	87	143	90	86	98	52	98	96	2	4	3.4	0.85
31	1	174	60	19.8	605	0	104	75	124	78	66	102	54	98	98	1	4.6	3.9	0.85
30	1	171	80	27.4	583	0	128	79	132	80	76	94	49	98	98	2	5.2	4.4	0.85
29	1	171	66	22.6	653	0	118	77	120	83	71	90	47	97	97	1	4.6	3.9	0.85
23	1	167	67	24	660	0	119	83	166	97	68	130	66	98	97	2	4	3.4	0.85
28	1	180	85	26.2	653	0	128	85	142	95	77	106	55	97	97	4	5.6	4.8	0.86
59	1	165	65	23.9	612	1	118	62	130	69	72	108	67	97	96	2	2.8	2.4	0.86
56	1	168	71	25.2	612	1	138	85	158	95	87	109	66	98	98	2	3.5	3	0.86
56	1	165	55	20.2	642	1	128	88	138	96	67	92	56	98	96	3	3.5	3	0.86
44	1	162	66	25.2	694	1	120	72	140	92	68	99	56	97	96	3	3.5	3	0.86
35	1	180	89	27.5	636	1	134	81	156	91	70	108	58	98	96	2	4.9	4.2	0.86
59	1	167	60	21.5	491	0	135	80	149	90	61	81	50	97	97	3	3.6	3.1	0.86
50	1	156	69	28.4	507	0	114	77	142	85	71	100	59	98	98	4	3.5	3	0.86
50	1	165	60	22	597	0	118	66	125	79	74	90	53	97	95	3	3.5	3	0.86
49	1	155	57	23.7	574	0	132	90	150	95	85	114	67	97	96	2	3.6	3.1	0.86
45	1	183	76	22.7	687	0	120	88	145	100	80	148	85	98	96	3	4.9	4.2	0.86
45	1	160	60	23.4	690	0	130	72	155	83	86	108	62	97	97	3	3.5	3	0.86
34	1	172	65	22	610	0	135	75	162	90	75	130	70	98	98	2	4.9	4.2	0.86
31	1	168	62	22	633	0	123	66	135	85	59	96	51	98	98	2	3.6	3.1	0.86
28	1	165	59	21.7	595	0	114	70	125	75	65	80	42	96	96	2	4.3	3.7	0.86
37	1	172	75	25.4	687	1	139	82	149	89	59	95	52	98	96	3	4.5	3.9	0.87
35	1	176	90	29.1	543	1	130	80	146	85	72	129	70	98	98	3	4.6	4	0.87
26	1	178	63	19.9	623	1	121	62	141	74	58	79	41	98	97	2	4.7	4.1	0.87
22	1	172	59	19.9	636	1	126	79	150	83	89	126	64	99	99	1	4.6	4	0.87
22	1	170	55	19	584	1	116	74	130	77	78	100	51	99	98	1	4.7	4.1	0.87
21	1	186	83	24	702	1	118	78	157	100	63	111	56	99	99	2	6	5.2	0.87
27	1	180	70	21.6	649	0	124	69	134	77	81	93	48	99	99	1	5.2	4.5	0.87
54	1	164	62	23.1	492	1	125	80	151	90	81	117	70	98	98	3	4.2	3.7	0.88
54	1	160	60	23.4	618	1	125	64	132	75	64	95	57	98	98	1	5.2	4.6	0.88
51	1	155	71	29.6	555	1	134	82	144	89	65	84	50	98	97	4	3.3	2.9	0.88
51	1	165	59	21.7	578	1	134	70	143	81	79	99	59	98	97	2	4	3.5	0.88
44	1	170	70	24.2	544	1	121	80	128	89	64	88	50	97	97	3	4	3.5	0.88
27	1	175	75	24.5	665	1	112	72	130	82	69	114	59	100	100	2	4.2	3.7	0.88
55	1	173	66	22.1	505	0	134	88	144	96	74	86	52	99	99	3	4.2	3.7	0.88
48	1	175	70	22.9	660	0	138	85	165	89	83	153	89	97	95	2	4	3.5	0.88
44	1	169	74	25.9	632	0	118	73	139	81	73	110	63	98	98	1	4.2	3.7	0.88
36	1	174	57	18.8	637	0	127	74	151	84	84	123	67	98	98	1	3.3	2.9	0.88
34	1	172	64	21.6	568	0	124	82	140	90	75	86	46	98	98	1	4.2	3.7	0.88
32	1	160	50	19.5	630	0	129	83	154	86	60	113	60	98	95	2	3.4	3	0.88
30	1	170	84	29.1	625	0	119	75	131	87	81	96	51	98	98	4	4	3.5	0.88
55	1	170	67	23.2	629	1	140	88	152	93	66	86	52	96	95	2	2.7	2.4	0.89
32	1	170	75	26	653	1	106	62	117	78	75	96	51	98	96	2	4.5	4	0.89
31	1	168	70	24.8	623	1	123	77	133	84	72	98	52	98	95	1	4.4	3.9	0.89
56	1	162	65	24.8	585	0	129	86	139	89	68	107	65	96	96	2	4.4	3.9	0.89
45	1	170	66	22.8	493	0	116	68	124	70	71	86	49	98	98	3	4.5	4	0.89
30	1	165	64	23.5	574	0	119	72	119	77	79	99	52	98	98	3	4.4	3.9	0.89
55	1	169	69	24.2	610	1	134	69	155	85	64	89	54	98	98	3	4.1	3.7	0.9
55	1	170	67	23.2	608	1	117	80	133	91	78	92	56	97	96	1	3.9	3.5	0.9
54	1	164	65	24.2	587	1	133	78	144	84	74	98	59	98	97	2	5	4.5	0.9
52	1	165	63	23.1	571	1	138	74	149	88	84	106	63	96	96	2	3.9	3.5	0.9
50	1	175	60	19.6	710	1	115	86	166	97	60	113	66	96	96	2	2.9	2.6	0.9
46	1	172	77	26	644	1	130	83	162	97	82	114	66	96	96	1	4.1	3.7	0.9
38	1	177	76	24.3	632	1	123	62	135	70	72	93	51	97	97	2	4.1	3.7	0.9
37	1	182	78	23.6	716	1	131	86	143	89	80	120	66	96	96	3	6.1	5.5	0.9
37	1	172	57	19.3	620	0	125	73	139	81	83	115	63	98	98	2	3.9	3.5	0.9
30	1	170	82	28.4	579	0	114	74	130	79	71	112	59	97	97	2	5.1	4.6	0.9
26	1	178	72	22.7	689	0	126	76	147	79	80	126	65	99	99	3	5	4.5	0.9
19	1	187	86	24.6	690	0	115	72	125	80	67	102	51	100	100	2	5	4.5	0.9
19	1	178	65	20.5	660	0	104	64	147	72	71	97	48	96	96	2	5	4.5	0.9
50	1	173	80	26.7	556	1	136	85	152	92	73	108	64	96	96	3	4.3	3.9	0.91
26	1	173	60	20.1	664	1	109	55	128	73	57	101	52	99	98	2	4.3	3.9	0.91
52	1	164	65	24.2	588	0	140	79	167	97	85	125	74	97	96	2	3.2	2.9	0.91
59	1	160	55	21.5	555	0	116	72	163	84	75	103	64	95	95	2	3	2.8	0.93
45	1	170	65	22.5	624	0	125	82	165	92	81	141	81	96	96	2	3.1	2.9	0.94

## Sheet: Female
Age(years)	Gender	Height(cm)	Weight(kg)	BMI(kg/m2)	6MWD(m)	Active	SBP1(mmHg)	DBP1(mmHg)	SBP2(mmHg)	DBP2(mmHg)	HR1(bpm)	HR2(bpm)	mHR(%)	SpO2 1(%)	SpO2 2(%)	Borg	FVC	FEV1	FEV1/FVC
57	0	163	55	20.7	567	1	130	85	140	90	72	96	57	99	99	4	2.7	2.2	0.81
54	0	157	55	22.3	590	1	124	75	134	78	84	156	82	98	97	3	2.6	2.1	0.81
38	0	162	50	19.1	560	1	109	74	145	78	83	103	61	99	99	2	2.7	2.2	0.81
30	0	160	49	19.1	583	1	110	64	138	84	72	99	58	98	94	1	3.1	2.5	0.81
58	0	160	50	19.5	537	0	126	87	131	94	79	118	67	99	99	3	2.1	1.7	0.81
53	0	161	60	23.1	565	0	129	76	144	89	66	107	63	98	97	3	2.6	2.1	0.81
50	0	155	62	25.8	558	0	107	78	124	88	84	100	58	99	97	3	2.7	2.2	0.81
48	0	158	55	22	488	0	109	70	140	82	81	109	65	97	97	2	2.6	2.1	0.81
46	0	156	55	22.6	505	0	121	65	135	77	78	104	59	99	99	2	2.6	2.1	0.81
40	0	150	55	24.4	573	0	118	74	130	82	67	93	55	99	98	1	2.7	2.2	0.81
39	0	165	59	21.7	560	0	118	79	127	82	78	92	47	98	98	2	2.7	2.2	0.81
54	0	155	60	25	544	1	130	76	137	79	79	101	57	99	99	2	2.2	1.8	0.82
46	0	156	55	22.6	527	1	96	62	123	69	66	98	58	98	98	2	2.2	1.8	0.82
40	0	150	48	21.3	567	1	129	71	131	80	79	112	57	98	96	3	2.8	2.3	0.82
50	0	165	63	23.1	538	0	138	85	145	92	74	114	65	98	98	2	2.8	2.3	0.82
49	0	160	65	25.4	621	1	112	64	141	77	80	128	64	100	100	2	2.9	2.4	0.83
49	0	159	60	23.7	584	1	120	60	129	69	69	92	48	98	97	3	3	2.5	0.83
36	0	158	55	22	490	1	131	62	155	88	79	110	65	99	98	2	2.9	2.4	0.83
32	0	165	57	20.9	580	1	118	77	138	82	75	137	74	99	99	1	3.6	3	0.83
29	0	153	64	27.3	615	1	127	67	134	74	86	109	61	99	99	3	3	2.5	0.83
28	0	161	65	25.1	566	1	135	76	161	86	82	113	69	98	97	1	3	2.5	0.83
23	0	159	48	19	667	1	122	80	145	79	69	146	73	99	99	3	3	2.5	0.83
51	0	152	60	26	557	0	109	71	122	73	80	145	78	99	99	4	2.4	2	0.83
43	0	159	65	25.7	581	0	128	73	150	79	65	100	58	99	98	2	2.4	2	0.83
43	0	157	65	26.4	539	0	103	68	123	69	58	70	41	99	98	2	3	2.5	0.83
29	0	160	74	28.9	608	0	105	72	152	84	85	186	93	100	99	4	3	2.5	0.83
24	0	160	50	19.5	617	0	103	74	110	82	85	103	52	99	98	3	3	2.5	0.83
23	0	168	57	20.2	684	0	103	77	123	82	64	92	48	99	99	3	3.5	2.9	0.83
50	0	160	60	23.4	570	1	118	72	130	75	70	131	76	99	98	2	2.5	2.1	0.84
35	0	160	55	21.5	594	0	119	67	152	74	83	119	68	99	97	1	2.5	2.1	0.84
51	0	165	65	23.9	512	1	130	87	165	89	81	106	62	99	99	4	2.5	2.1	0.84
43	0	168	65	23	597	1	137	89	162	93	77	95	56	97	97	2	3.1	2.6	0.84
41	0	160	63	24.6	544	1	116	76	128	83	80	121	64	99	96	3	2.5	2.1	0.84
34	0	166	50	18.1	639	1	113	65	124	73	85	127	66	99	99	1	3.2	2.7	0.84
33	0	163	52	19.6	648	1	120	77	146	80	75	93	56	98	98	3	3.1	2.6	0.84
22	0	158	50	20	636	1	138	77	144	86	82	115	62	99	98	1	3.1	2.6	0.84
57	0	160	51	19.9	561	0	120	72	143	75	76	100	56	99	99	2	2.5	2.1	0.84
29	0	160	65	25.4	567	0	115	73	131	75	73	99	60	99	95	2	3.1	2.6	0.84
23	0	158	49	19.6	630	0	121	86	139	95	79	106	55	97	97	2	3.1	2.6	0.84
19	0	160	49	19.1	613	0	142	84	153	90	81	123	70	99	99	1	3.2	2.7	0.84
39	0	158	53	21.2	621	1	125	82	147	83	69	127	69	99	99	3	2.7	2.3	0.85
57	0	147	60	27.8	519	1	124	73	138	80	84	104	59	99	98	4	2.7	2.3	0.85
57	0	157	53	21.5	464	1	116	76	134	87	79	93	53	99	98	2	2.7	2.3	0.85
56	0	161	63	24.3	570	1	110	65	116	79	81	116	60	99	99	4	2.7	2.3	0.85
53	0	165	65	23.9	519	1	133	77	156	85	68	118	72	97	96	2	2.7	2.3	0.85
53	0	153	56	23.9	555	1	136	87	154	102	80	110	67	99	97	2	2.6	2.2	0.85
50	0	163	63	23.7	573	1	106	70	141	80	82	158	84	99	97	1	2.7	2.3	0.85
50	0	158	55	22	590	1	101	66	114	85	83	105	56	99	99	1	2.7	2.3	0.85
49	0	155	65	27.1	595	1	122	68	132	71	89	116	67	99	97	2	2.7	2.3	0.85
48	0	158	65	26	653	1	110	78	125	85	82	134	67	99	99	3	3.4	2.9	0.85
45	0	156	50	20.5	567	1	138	85	146	90	81	99	60	99	98	1	2.7	2.3	0.85
40	0	162	63	24	568	1	111	71	130	86	87	115	66	98	96	3	2.7	2.3	0.85
37	0	159	58	22.9	647	1	122	76	146	83	80	100	58	99	99	3	4.6	3.9	0.85
37	0	155	45	18.7	623	1	105	61	140	74	63	122	62	98	98	1	2.7	2.3	0.85
35	0	158	57	22.8	630	1	112	76	133	83	77	97	53	99	99	3	2.7	2.3	0.85
31	0	161	49	18.9	595	1	104	70	119	76	74	89	54	98	96	1	2.7	2.3	0.85
28	0	160	50	19.5	642	1	134	81	164	100	69	96	52	99	99	1	2.7	2.3	0.85
23	0	158	47	18.8	570	1	105	66	133	77	79	142	73	98	98	1	2.7	2.3	0.85
59	0	148	58	26.5	444	0	117	71	125	79	75	90	55	99	99	4	2	1.7	0.85
52	0	152	59	25.5	570	0	113	72	143	82	78	117	66	99	99	3	2.7	2.3	0.85
51	0	158	70	28	560	0	116	68	135	69	80	109	64	99	99	4	2.7	2.3	0.85
48	0	155	60	25	590	0	113	70	115	75	87	126	63	100	98	2	2.7	2.3	0.85
40	0	164	70	26	561	0	118	68	150	82	63	106	60	97	96	3	2.7	2.3	0.85
40	0	157	59	23.9	538	0	127	73	135	81	60	94	55	99	95	2	2.7	2.3	0.85
28	0	155	67	27.9	567	0	139	83	141	91	65	110	63	99	98	4	2.7	2.3	0.85
26	0	160	51	19.9	564	0	128	73	141	79	61	84	51	99	99	2	2.7	2.3	0.85
20	0	160	52	20.3	607	0	106	67	131	73	79	162	81	99	99	1	2.7	2.3	0.85
48	0	150	50	22.2	565	1	118	88	146	98	88	106	62	99	98	3	2.2	1.9	0.86
57	0	155	64	26.6	568	1	119	70	132	80	81	112	64	98	96	3	3.6	3.1	0.86
56	0	156	68	27.9	507	1	130	78	137	85	81	99	56	99	99	4	2.2	1.9	0.86
55	0	160	63	24.6	583	1	129	77	149	84	63	94	58	99	98	3	2.9	2.5	0.86
55	0	159	63	24.9	546	1	100	60	125	72	83	131	75	99	99	2	2.9	2.5	0.86
54	0	152	69	29.9	486	1	109	66	124	82	88	106	62	98	98	4	2.1	1.8	0.86
54	0	158	67	26.8	549	1	114	70	119	79	71	99	55	99	98	4	2.9	2.5	0.86
54	0	155	60	25	555	1	132	78	159	92	79	103	59	100	100	4	2.2	1.9	0.86
54	0	158	58	23.2	585	1	122	77	132	86	70	122	67	98	97	4	2.9	2.5	0.86
54	0	158	55	22	525	1	101	53	114	60	77	87	48	99	97	2	2.9	2.5	0.86
54	0	150	54	24	544	1	123	79	140	82	69	86	51	99	99	1	2.8	2.4	0.86
53	0	155	67	27.9	573	1	128	84	152	98	84	128	77	99	99	3	2.8	2.4	0.86
53	0	160	62	24.2	555	1	135	83	148	83	82	103	62	97	95	4	2.8	2.4	0.86
53	0	149	48	21.6	486	1	114	78	146	83	81	108	67	98	97	1	2.1	1.8	0.86
51	0	160	52	20.3	538	1	121	74	131	80	80	131	75	99	99	3	2.1	1.8	0.86
50	0	163	63	23.7	565	1	135	75	157	79	83	102	61	99	98	1	2.8	2.4	0.86
49	0	160	66	25.8	588	1	112	73	121	77	81	96	51	99	99	3	2.9	2.5	0.86
48	0	156	60	24.7	543	1	131	83	151	91	81	124	73	99	99	4	2.9	2.5	0.86
48	0	150	50	22.2	587	1	116	80	130	90	77	117	61	99	99	1	2.9	2.5	0.86
47	0	171	75	25.6	680	1	113	68	144	77	69	122	60	98	98	3	3.6	3.1	0.86
47	0	157	61	24.7	572	1	126	76	138	78	62	82	50	99	98	3	2.8	2.4	0.86
46	0	167	73	26.2	600	1	119	80	127	85	81	116	60	98	98	2	2.9	2.5	0.86
46	0	153	66	28.2	601	1	135	67	148	76	85	122	71	99	96	2	3.5	3	0.86
45	0	160	70	27.3	605	1	123	78	130	87	66	95	49	100	100	3	2.1	1.8	0.86
45	0	157	60	24.3	651	1	125	80	139	84	80	128	71	99	99	2	2.9	2.5	0.86
45	0	155	55	22.9	590	1	119	75	127	74	77	123	68	99	97	2	2.9	2.5	0.86
43	0	168	65	23	616	1	139	87	154	89	65	82	50	99	97	3	2.1	1.8	0.86
43	0	172	64	21.6	585	1	109	82	126	90	77	98	51	99	98	1	2.9	2.5	0.86
43	0	160	50	19.5	585	1	122	83	143	79	79	97	57	98	97	2	2.2	1.9	0.86
42	0	170	80	27.7	689	1	114	69	149	79	68	101	53	99	97	3	3.7	3.2	0.86
42	0	161	60	23.1	587	1	107	78	118	85	77	117	61	97	97	3	2.9	2.5	0.86
40	0	159	58	22.9	535	1	136	78	141	87	91	112	65	99	97	3	3.7	3.2	0.86
35	0	157	53	21.5	582	1	106	67	127	79	86	134	72	99	97	3	3.5	3	0.86
33	0	160	50	19.5	555	1	140	89	159	95	69	85	49	99	99	2	2.9	2.5	0.86
32	0	160	48	18.8	656	1	116	83	122	88	81	118	60	98	98	2	2.8	2.4	0.86
30	0	165	60	22	665	1	118	74	148	82	74	103	54	99	97	3	3.5	3	0.86
27	0	160	53	20.7	585	1	135	87	165	96	68	85	50	99	98	2	2.9	2.5	0.86
27	0	155	50	20.8	580	1	120	74	131	88	78	95	59	99	98	1	2.9	2.5	0.86
27	0	160	50	19.5	580	1	93	54	118	71	71	128	64	98	97	2	2.8	2.4	0.86
26	0	168	54	19.1	626	1	124	82	133	90	81	93	53	99	99	1	2.8	2.4	0.86
25	0	167	58	20.8	609	1	108	62	124	75	71	119	61	99	99	1	3.6	3.1	0.86
25	0	160	48	18.8	625	1	132	85	148	95	86	118	66	99	97	1	2.9	2.5	0.86
23	0	158	56	22.4	669	1	115	65	139	79	73	123	67	98	98	2	3.5	3	0.86
20	0	155	47	19.6	570	1	129	75	132	88	79	147	74	100	99	1	2.9	2.5	0.86
18	0	160	49	19.1	585	1	109	63	128	69	75	98	53	99	99	2	2.8	2.4	0.86
57	0	152	64	27.7	537	0	111	66	134	75	81	124	73	99	99	3	2.1	1.8	0.86
56	0	155	51	21.2	539	0	117	65	148	73	72	86	51	99	99	4	2.1	1.8	0.86
55	0	151	59	25.9	516	0	128	76	168	79	79	751	417	99	99	2	2.8	2.4	0.86
51	0	149	53	23.9	505	0	109	77	125	89	75	83	47	98	96	2	2.2	1.9	0.86
50	0	160	55	21.5	508	0	130	77	137	84	73	88	48	99	99	2	2.8	2.4	0.86
50	0	150	51	22.7	572	0	135	84	141	91	77	106	64	99	99	2	2.9	2.5	0.86
49	0	167	58	20.8	570	0	113	61	132	65	83	108	55	99	99	3	2.2	1.9	0.86
48	0	156	58	23.8	540	0	129	71	155	86	89	133	72	99	96	3	2.9	2.5	0.86
48	0	158	55	22	555	0	136	83	157	89	75	113	59	99	99	2	2.9	2.5	0.86
48	0	157	45	18.3	642	0	116	78	123	80	86	113	67	99	98	3	2.9	2.5	0.86
47	0	155	49	20.4	557	0	113	76	118	88	76	142	71	98	97	2	2.8	2.4	0.86
46	0	158	53	21.2	648	0	103	59	115	69	77	110	57	99	99	2	2.9	2.5	0.86
45	0	155	54	22.5	591	0	108	52	122	68	85	120	64	99	99	2	2.2	1.9	0.86
44	0	158	51	20.4	535	0	131	83	156	100	78	101	57	99	99	3	2.9	2.5	0.86
43	0	161	65	25.1	490	0	125	82	138	85	71	90	55	99	99	2	2.9	2.5	0.86
42	0	162	74	28.2	507	0	131	77	137	82	71	95	56	99	99	2	3.7	3.2	0.86
42	0	155	50	20.8	611	0	126	85	136	92	77	97	55	99	98	1	2.2	1.9	0.86
41	0	156	63	25.9	608	0	110	81	124	86	80	123	63	97	97	1	2.8	2.4	0.86
38	0	162	60	22.9	594	0	137	78	150	89	85	100	57	99	99	3	2.8	2.4	0.86
36	0	153	46	19.7	601	0	103	74	105	86	73	102	50	97	97	3	2.2	1.9	0.86
30	0	155	45	18.7	611	0	109	75	119	79	71	91	47	98	98	1	2.9	2.5	0.86
29	0	158	71	28.4	606	0	115	70	128	73	86	117	60	97	95	4	2.8	2.4	0.86
27	0	162	55	21	611	0	120	86	133	75	77	100	54	97	97	2	2.9	2.5	0.86
26	0	172	72	24.3	681	0	132	80	155	86	70	92	54	99	98	2	3.7	3.2	0.86
24	0	162	65	24.8	615	0	110	87	139	93	76	100	53	99	99	1	2.9	2.5	0.86
23	0	155	60	25	595	0	137	78	146	88	86	108	63	99	96	1	3.7	3.2	0.86
22	0	155	53	22.1	580	0	130	73	163	93	83	124	75	99	98	3	2.9	2.5	0.86
20	0	161	57	22	552	0	117	73	123	87	79	90	54	99	98	1	2.9	2.5	0.86
20	0	160	49	19.1	593	0	122	78	138	86	86	133	66	98	97	2	2.9	2.5	0.86
18	0	163	58	21.8	680	0	129	86	132	89	83	97	57	98	96	1	2.9	2.5	0.86
18	0	152	47	20.3	597	0	102	60	124	71	86	122	64	98	98	2	2.8	2.4	0.86
58	0	150	54	24	538	1	120	58	130	75	74	94	55	98	98	2	2.3	2	0.87
57	0	165	75	27.5	543	1	128	84	166	94	86	108	61	99	99	4	2.3	2	0.87
55	0	155	50	20.8	557	1	103	70	134	79	77	144	73	100	99	4	2.3	2	0.87
52	0	150	49	21.8	524	1	136	76	148	85	71	92	53	99	99	2	2.3	2	0.87
51	0	154	62	26.1	539	1	121	74	127	79	77	111	64	99	97	2	2.3	2	0.87
49	0	156	65	26.7	507	1	121	76	137	79	73	89	49	99	99	2	3.1	2.7	0.87
47	0	162	51	19.4	517	1	130	80	160	89	61	100	60	99	99	2	2.3	2	0.87
46	0	155	60	25	585	1	112	66	121	77	81	137	69	99	99	3	3	2.6	0.87
45	0	168	70	24.8	597	1	122	70	136	79	61	83	50	98	96	2	3	2.6	0.87
43	0	162	71	27.1	556	1	128	70	138	76	86	125	64	97	97	2	3	2.6	0.87
42	0	164	70	26	688	1	112	70	155	77	65	93	54	98	97	3	3	2.6	0.87
42	0	156	55	22.6	618	1	112	69	131	74	74	89	50	99	99	3	2.3	2	0.87
42	0	160	49	19.1	510	1	132	88	175	94	73	95	59	99	97	2	3.1	2.7	0.87
42	0	162	49	18.7	610	1	105	62	119	75	73	155	79	100	98	1	3	2.6	0.87
41	0	155	50	20.8	513	1	130	82	167	98	81	94	53	99	96	2	3	2.6	0.87
38	0	162	65	24.8	604	1	138	78	144	82	82	110	63	99	99	2	3	2.6	0.87
38	0	164	56	20.8	573	1	118	68	150	76	86	97	57	99	99	3	3	2.6	0.87
37	0	168	53	18.8	725	1	114	68	125	77	66	95	49	98	98	4	3.1	2.7	0.87
35	0	160	50	19.5	647	1	107	60	116	69	85	99	52	99	99	2	3.1	2.7	0.87
33	0	164	58	21.6	623	1	108	62	118	75	65	125	63	98	98	1	3.1	2.7	0.87
32	0	160	57	22.3	675	1	127	76	138	81	73	100	53	99	99	2	3.1	2.7	0.87
31	0	160	47	18.4	564	1	129	80	145	92	76	90	51	99	99	2	3	2.6	0.87
30	0	156	58	23.8	608	1	109	71	116	78	74	106	56	99	96	3	3	2.6	0.87
29	0	160	48	18.8	577	1	119	81	128	88	85	127	66	98	98	1	3.1	2.7	0.87
29	0	158	46	18.4	622	1	115	74	127	85	73	113	61	99	99	1	3	2.6	0.87
28	0	165	50	18.4	605	1	126	83	130	85	81	116	61	99	99	1	3	2.6	0.87
26	0	157	50	19.5	518	1	137	81	170	88	64	96	58	99	97	1	2.3	2	0.87
21	0	164	56	20.8	637	1	132	76	151	86	79	105	59	99	99	1	3.1	2.7	0.87
19	0	160	50	19.5	662	1	117	76	139	89	71	136	74	99	99	2	3.1	2.7	0.87
19	0	160	48	18.8	627	1	130	74	158	87	73	112	67	99	99	1	3.1	2.7	0.87
18	0	169	72	25.2	598	1	117	72	125	75	61	80	48	97	97	2	3.1	2.7	0.87
18	0	164	70	26	625	1	100	65	116	79	71	143	72	100	99	4	3	2.6	0.87
18	0	165	59	21.7	577	1	111	76	128	85	67	143	72	99	98	1	3	2.6	0.87
59	0	150	59	26.2	508	0	96	62	123	69	85	111	62	99	98	4	2.3	2	0.87
55	0	155	52	21.6	576	0	119	80	143	86	77	111	63	99	98	2	2.3	2	0.87
53	0	150	53	23.6	580	0	123	60	133	71	79	120	62	100	100	2	2.3	2	0.87
52	0	156	62	25.5	540	0	121	76	139	81	76	96	57	98	96	4	2.3	2	0.87
50	0	160	55	21.5	576	0	123	76	136	87	73	124	63	99	97	3	2.3	2	0.87
47	0	160	56	21.9	630	0	123	77	130	85	78	100	58	98	98	2	3.1	2.7	0.87
46	0	158	60	24	538	0	121	78	136	82	74	99	58	99	99	2	3	2.6	0.87
42	0	163	63	23.7	595	0	105	71	124	76	85	103	54	98	96	3	3	2.6	0.87
42	0	158	56	22.4	597	0	115	70	123	77	69	157	80	98	98	3	3.1	2.7	0.87
41	0	156	53	21.8	576	0	127	77	145	81	88	139	79	99	98	2	2.3	2	0.87
40	0	162	56	21.3	687	0	113	58	125	62	70	95	53	99	97	2	3	2.6	0.87
39	0	161	65	25.1	569	0	130	66	144	70	77	92	50	99	99	3	3.1	2.7	0.87
39	0	157	46	18.7	525	0	122	79	143	85	75	83	49	99	97	2	3.1	2.7	0.87
35	0	150	67	29.8	510	0	135	74	148	79	67	80	49	99	97	4	2.3	2	0.87
35	0	157	49	19.9	665	0	128	82	143	90	81	122	63	98	98	2	3	2.6	0.87
32	0	162	49	18.7	627	0	102	50	122	62	83	103	57	99	98	2	3.1	2.7	0.87
27	0	168	52	18.4	610	0	112	68	129	70	73	89	50	97	96	1	3.1	2.7	0.87
27	0	160	49	19.1	585	0	134	76	142	80	78	126	65	99	98	1	3.1	2.7	0.87
26	0	150	44	19.6	513	0	136	80	167	90	79	94	57	99	98	2	2.3	2	0.87
25	0	162	49	18.7	645	0	128	78	138	86	86	100	57	99	99	1	3.1	2.7	0.87
24	0	169	68	23.8	593	0	123	71	127	82	83	126	63	99	99	3	3	2.6	0.87
24	0	156	47	19.3	596	0	129	69	134	87	70	114	68	99	96	3	3.1	2.7	0.87
22	0	160	52	20.3	674	0	131	73	139	80	80	138	68	99	98	2	3.1	2.7	0.87
20	0	160	55	21.5	615	0	132	87	155	95	71	99	59	99	98	1	3.1	2.7	0.87
58	0	165	60	22	543	1	128	73	141	79	65	131	73	99	99	4	2.5	2.2	0.88
58	0	156	55	22.6	555	1	132	79	161	85	79	100	59	100	99	2	2.4	2.1	0.88
58	0	155	54	22.5	511	1	137	88	163	108	83	106	64	99	98	2	2.5	2.2	0.88
57	0	165	60	25.6	675	1	119	69	134	69	72	122	66	99	99	3	2.4	2.1	0.88
55	0	160	58	22.7	553	1	103	68	114	78	81	102	60	99	99	4	2.6	2.3	0.88
55	0	162	56	21.3	558	1	101	57	129	70	75	162	82	100	98	2	2.6	2.3	0.88
55	0	150	55	24.4	582	1	129	79	176	87	83	125	68	99	99	3	2.6	2.3	0.88
55	0	155	55	22.9	510	1	125	79	138	88	67	80	46	99	99	4	2.5	2.2	0.88
54	0	158	70	28	556	1	119	66	138	72	80	170	86	98	97	4	2.5	2.2	0.88
53	0	152	63	27.3	521	1	128	73	144	87	67	77	47	99	98	3	2.4	2.1	0.88
52	0	158	56	22.4	563	1	122	69	130	79	68	88	54	99	99	3	2.6	2.3	0.88
52	0	156	50	20.5	516	1	105	69	124	78	83	96	59	99	98	2	2.4	2.1	0.88
51	0	161	60	23.1	540	1	128	84	138	92	86	96	57	99	99	2	2.5	2.2	0.88
51	0	152	57	24.7	540	1	96	62	123	69	75	99	61	99	98	3	2.5	2.2	0.88
51	0	155	55	22.9	543	1	141	83	160	87	78	95	57	99	96	2	2.4	2.1	0.88
50	0	162	63	24	552	1	123	72	144	84	80	118	61	99	97	2	2.4	2.1	0.88
48	0	158	60	24	591	1	133	84	159	94	81	156	83	99	98	2	3.3	2.9	0.88
47	0	157	60	24.3	612	1	129	78	150	91	79	101	61	99	99	2	3.2	2.8	0.88
46	0	164	60	22.3	594	1	128	78	141	89	69	138	73	99	99	1	2.4	2.1	0.88
43	0	163	75	28.2	555	1	134	88	149	95	79	98	59	99	99	4	2.6	2.3	0.88
43	0	163	63	23.7	541	1	96	62	123	69	74	97	56	99	99	2	2.6	2.3	0.88
43	0	155	55	22.9	605	1	123	76	137	79	88	97	57	97	95	3	2.5	2.2	0.88
40	0	162	49	18.7	528	1	135	88	151	95	75	86	53	97	96	2	2.4	2.1	0.88
39	0	153	52	22.2	617	1	127	80	139	85	84	159	85	99	99	1	2.4	2.1	0.88
36	0	163	53	19.9	538	1	117	78	134	87	77	101	59	99	98	3	2.4	2.1	0.88
36	0	162	48	18.3	555	1	107	63	125	68	69	82	48	99	97	2	2.6	2.3	0.88
35	0	161	66	25.5	544	1	120	73	138	80	71	107	61	99	99	3	3.2	2.8	0.88
34	0	160	50	19.5	637	1	138	76	155	82	81	111	65	99	96	3	3.2	2.8	0.88
33	0	165	68	25	619	1	113	71	120	81	64	87	43	99	99	2	3.4	3	0.88
33	0	160	55	21.5	582	1	119	63	136	76	69	90	56	98	98	1	2.6	2.3	0.88
31	0	165	52	19.1	554	1	109	68	121	68	90	116	65	99	99	3	2.6	2.3	0.88
28	0	158	65	26	555	1	108	71	124	78	79	111	58	98	97	2	2.6	2.3	0.88
28	0	165	50	18.4	605	1	115	71	130	78	67	91	48	100	100	2	3.3	2.9	0.88
26	0	155	55	22.9	575	1	120	80	140	88	85	121	64	99	98	1	3.2	2.8	0.88
25	0	165	53	19.5	628	1	134	84	154	95	82	125	69	99	99	2	3.3	2.9	0.88
25	0	161	51	19.7	669	1	116	70	123	81	88	118	60	98	98	2	3.2	2.8	0.88
22	0	156	48	19.7	625	1	107	62	119	80	72	155	78	97	97	2	3.3	2.9	0.88
21	0	163	50	18.8	641	1	104	62	112	70	76	100	54	99	97	1	3.2	2.8	0.88
20	0	159	48	19	580	1	99	65	123	69	76	100	59	98	98	2	2.6	2.3	0.88
19	0	160	56	21.9	624	1	116	77	135	80	70	96	56	99	97	1	3.2	2.8	0.88
19	0	163	53	19.9	643	1	122	78	163	86	77	110	63	99	98	1	3.2	2.8	0.88
58	0	151	65	28.5	487	0	136	65	169	79	70	117	70	99	99	4	2.6	2.3	0.88
58	0	159	63	24.9	541	0	120	82	145	82	70	103	61	97	96	4	2.4	2.1	0.88
58	0	150	62	27.6	555	0	115	73	131	76	63	80	45	96	95	4	2.6	2.3	0.88
56	0	150	62	27.6	480	0	104	73	135	85	68	79	49	99	99	2	2.5	2.2	0.88
54	0	153	58	24.8	555	0	106	63	108	68	64	113	59	98	97	2	2.6	2.3	0.88
54	0	153	55	23.5	500	0	120	74	142	78	76	104	63	99	98	3	2.5	2.2	0.88
54	0	155	55	22.9	554	0	129	85	153	92	67	91	55	99	99	2	2.4	2.1	0.88
54	0	158	53	21.2	588	0	111	72	125	83	77	110	56	99	99	4	2.6	2.3	0.88
54	0	156	46	18.9	495	0	132	80	165	89	68	93	57	99	98	3	2.5	2.2	0.88
53	0	152	54	23.4	558	0	138	80	149	85	74	117	66	99	99	2	2.6	2.3	0.88
53	0	163	54	20.3	558	0	121	73	137	84	80	120	69	99	96	2	2.5	2.2	0.88
53	0	152	52	22.5	540	0	130	82	147	90	85	99	61	97	97	2	2.6	2.3	0.88
52	0	155	54	22.5	525	0	104	73	110	76	79	108	64	99	97	2	2.5	2.2	0.88
52	0	158	50	20	558	0	127	79	137	82	70	135	75	98	98	3	2.4	2.1	0.88
50	0	155	60	25	549	0	121	77	138	87	81	148	75	97	97	2	2.6	2.3	0.88
50	0	147	59	27.3	534	0	108	62	136	80	69	111	64	99	98	4	2.5	2.2	0.88
50	0	156	56	23	552	0	139	76	166	98	61	70	43	98	96	2	2.4	2.1	0.88
48	0	155	65	27.1	590	0	122	80	125	85	87	156	78	98	98	1	3.4	3	0.88
48	0	160	60	23.4	555	0	128	71	135	81	72	97	58	99	97	2	2.5	2.2	0.88
48	0	155	54	22.5	589	0	112	81	125	85	87	102	51	97	97	2	2.6	2.3	0.88
48	0	157	49	19.9	660	0	120	66	129	70	71	112	58	100	100	3	2.5	2.2	0.88
47	0	157	54	21.9	574	0	114	73	119	83	68	94	53	99	99	1	2.5	2.2	0.88
46	0	158	75	30	556	0	106	71	122	79	73	124	62	98	98	4	2.6	2.3	0.88
46	0	163	67	25.2	525	0	119	87	132	92	74	89	51	99	99	3	2.4	2.1	0.88
46	0	161	66	25.5	556	0	123	73	134	80	78	124	64	98	98	3	3.3	2.9	0.88
46	0	167	56	20.1	663	0	113	75	124	85	82	94	53	99	99	2	2.4	2.1	0.88
44	0	160	63	24.6	638	0	112	72	116	81	75	103	54	100	99	3	3.2	2.8	0.88
44	0	155	62	25.8	555	0	123	83	127	89	75	157	79	99	98	1	2.4	2.1	0.88
43	0	160	51	19.9	477	0	127	72	156	85	63	78	47	99	99	3	2.5	2.2	0.88
40	0	165	63	23.1	558	0	136	84	158	97	70	99	57	98	98	2	2.4	2.1	0.88
40	0	160	49	19.1	608	0	102	56	112	56	72	96	55	96	94	2	2.4	2.1	0.88
37	0	158	55	22	564	0	125	89	160	92	70	116	69	99	97	1	3.3	2.9	0.88
35	0	160	76	29.7	548	0	121	65	135	77	90	111	63	99	99	4	2.5	2.2	0.88
32	0	168	53	18.8	621	0	111	64	117	71	70	110	55	100	100	2	3.4	3	0.88
32	0	157	50	20.3	618	0	125	84	134	89	67	87	51	99	96	1	3.2	2.8	0.88
31	0	163	53	19.9	705	0	113	73	121	79	61	97	48	99	98	4	2.6	2.3	0.88
30	0	158	56	22.4	525	0	123	82	139	96	72	82	49	98	96	2	2.4	2.1	0.88
26	0	170	57	19.7	649	0	116	79	143	86	75	122	61	99	97	2	3.4	3	0.88
23	0	166	50	18.1	615	0	125	74	152	79	69	97	53	99	98	1	3.2	2.8	0.88
22	0	160	48	18.8	620	0	118	77	123	82	79	125	64	100	99	2	3.2	2.8	0.88
21	0	162	62	23.6	615	0	108	70	131	78	74	85	46	99	99	3	4	3.5	0.88
21	0	162	52	19.8	685	0	110	79	131	82	72	103	53	99	99	2	3.4	3	0.88
19	0	160	49	19.1	633	0	95	63	108	70	90	160	81	99	99	2	3.4	3	0.88
29	0	156	49	20.1	607	1	116	67	121	84	82	120	64	99	99	2	2.7	2.4	0.89
21	0	160	55	21.5	648	1	123	70	142	85	83	97	54	97	96	2	3.7	3.3	0.89
21	0	169	53	18.6	697	1	112	76	144	87	80	157	84	97	96	3	3.5	3.1	0.89
52	0	145	56	26.6	513	0	124	88	153	90	80	139	76	99	99	4	2.7	2.4	0.89
18	0	158	60	24	571	0	99	68	123	69	59	95	53	99	99	2	3.7	3.3	0.89
57	0	160	51	19.9	486	1	136	80	147	93	86	133	80	99	99	3	2	1.8	0.9
49	0	157	54	21.9	589	1	105	73	122	75	70	114	63	99	99	1	2.9	2.6	0.9
47	0	163	75	28.2	624	1	103	66	132	77	71	156	79	100	98	4	3.1	2.8	0.9
43	0	150	46	20.4	621	1	117	74	128	94	76	109	59	99	99	3	2.9	2.6	0.9
36	0	167	55	19.7	633	1	130	61	152	73	68	127	74	99	99	2	3	2.7	0.9
35	0	158	54	21.6	610	1	136	73	166	87	87	113	69	99	98	1	2.9	2.6	0.9
31	0	160	65	25.4	555	1	126	83	135	84	84	114	62	99	98	3	4.2	3.8	0.9
31	0	164	52	19.3	606	1	116	82	127	90	85	136	68	97	97	3	3	2.7	0.9
28	0	167	69	24.7	605	1	100	55	122	61	74	122	68	99	99	4	3	2.7	0.9
24	0	169	60	21	599	1	116	69	118	75	76	89	49	99	99	2	2.9	2.6	0.9
22	0	165	53	19.5	623	1	120	86	132	92	77	112	61	99	99	3	3.1	2.8	0.9
20	0	160	54	21.1	585	1	123	83	141	83	76	115	63	99	97	2	3	2.7	0.9
49	0	160	53	20.7	445	0	130	76	144	82	78	89	54	97	97	4	2	1.8	0.9
45	0	160	60	23.4	465	0	110	67	140	71	86	114	71	99	99	3	3	2.7	0.9
43	0	160	73	28.5	531	0	135	81	147	90	86	125	69	99	99	3	3.1	2.8	0.9
32	0	160	49	19.1	593	0	122	89	132	91	77	113	60	99	99	1	2.9	2.6	0.9
25	0	162	49	18.7	640	0	112	83	132	93	86	143	73	99	99	1	3	2.7	0.9
24	0	163	52	19.6	590	0	127	75	130	84	71	105	54	96	96	3	3.1	2.8	0.9
24	0	163	50	18.8	598	0	96	69	109	79	67	133	66	100	99	2	3	2.7	0.9
36	0	165	50	18.4	584	1	115	78	133	95	81	107	61	99	98	3	3.2	2.9	0.91
25	0	163	55	20.7	588	1	111	64	124	69	78	89	52	99	99	1	3.2	2.9	0.91
21	0	158	47	18.8	663	1	117	72	154	75	73	93	56	99	99	2	3.2	2.9	0.91
45	0	160	67	26.2	495	0	131	80	155	88	80	120	72	98	98	2	3.4	3.1	0.91
35	0	157	52	21.1	569	0	121	65	124	77	64	105	55	100	100	3	3.3	3	0.91
19	0	162	60	22.9	632	0	96	65	101	72	85	108	53	98	98	2	3.3	3	0.91
54	0	162	65	24.8	572	1	135	83	144	90	78	102	61	99	99	4	2.6	2.4	0.92
22	0	165	53	19.5	646	1	94	62	112	88	83	96	58	98	98	1	3.6	3.3	0.92
51	0	155	67	27.9	475	0	133	78	146	85	87	119	70	98	97	2	2.6	2.4	0.92
47	0	157	54	21.9	543	0	134	77	154	88	65	87	52	99	98	2	2.6	2.4	0.92
44	0	155	49	20.4	587	0	130	76	137	79	87	111	63	99	96	1	2.6	2.4	0.92
